# Supplementary material for: The cocrystal 2-hydr­oxy-4-methyl-N-propanoylbenzohydrazide–2-hydr­oxy-N-(2-hydr­oxy-4-methyl­benzo­yl)-6-methyl­benzohydrazide (2/1)
Source: Acta Crystallogr Sect E Struct Rep Online. 2008 Oct 18;64(Pt 11):o2144. doi: 10.1107/S1600536808033515 (PMC2959582; doi:10.1107/S1600536808033515)
Supplement: Supplementary file 1 [file e-64-o2144-sup1.cif]

##############################################################################
###                                                                        ###
###        Electronic paper (Acta Crystallographica Section E)             ###
###                                                                        ###
##############################################################################
#                                                                            #
# This CIF contains the data in a paper accepted for publication in Acta     #
# Crystallographica Section E. It conforms to the requirements of Notes      #
# for Authors for Section E, and has been peer reviewed under the auspices   #
# of the IUCr Commission on Journals.                                        #
#                                                                            #
# Full details of the Crystallographic Information File format               #
# are given in the paper "The Crystallographic Information File (CIF):       #
# a New Standard Archive File for Crystallography" by S. R. Hall, F. H.      #
# Allen and I. D. Brown [Acta Cryst. (1991), A47, 655-685].                  #
#                                                                            #
# The current version of the core CIF dictionary is obtainable from          #
# ftp://ftp.iucr.org/pub/cif_core.dic. The current version number is 2.4.    #
#                                                                            #
# Software is freely available for graphical display of the structure(s) in  #
# this CIF.  For information consult the CIF home page http://www.iucr.org/  #
# cif/home.html                                                              #
#                                                                            #
# This file may be used for bona fide research purposes within the           #
# scientific community so long as proper attribution is given to the journal # 
# article from which it was obtained.                                        #
#                                                                            #
##############################################################################
                                             
data_global
_audit_creation_method     'form.cif (version 2.0)'
_journal_data_validation_number     ?
_journal_date_recd_electronic     2008-09-16
_journal_date_accepted     2008-10-15
_journal_name_full     'Acta Crystallographica, Section E'
_journal_year     2008
_journal_volume     64
_journal_issue     11
_journal_page_first     o2144
_journal_page_last     o2144
_journal_paper_category     QO
_journal_coeditor_code     BT2793
_publ_contact_author_name     'Dr Ke-Wei Lei'
_publ_contact_author_address
;
State Key Laboratory Base of Novel Functional Materials and Preparation Science
Institute of Solid Materials Chemistry
Faculty of Materials Science and Chemical Engineering
Ningbo University
Ningbo 315211
People's Republic of China
;
_publ_contact_author_email     leikeweipublic@hotmail.com
_publ_contact_author_fax     '86 574 87600791'
_publ_contact_author_phone     '86 574 87600791'
_publ_section_title
;\
The cocrystal
2-hydroxy-4-methyl-<i>N</i>-propanoylbenzohydrazide--2-hydroxy-<i>N</i>-(2-\
hydroxy-4-methylbenzoyl)-6-methylbenzohydrazide (2/1)
;
loop_
    _publ_author_name
    _publ_author_address
    'Hai-Mei Feng'
;
State Key Laboratory Base of Novel Functional Materials and Preparation Science
Institute of Solid Materials Chemistry
Faculty of Materials Science and Chemical Engineering
Ningbo University
Ningbo 315211
People's Republic of China
;
    'Xin Wang'
;
Zhejiang Textile and Fashion College
Ningbo 315211
People's Republic of China
;
    'Ke-Wei Lei'
;
State Key Laboratory Base of Novel Functional Materials and Preparation Science
Institute of Solid Materials Chemistry
Faculty of Materials Science and Chemical Engineering
Ningbo University
Ningbo 315211
People's Republic of China
;
data_I
_audit_creation_method     SHELXL97
_chemical_name_systematic
;
2-hydroxy-4-methyl-<i>N</i>-propanoylbenzohydrazide--
2-hydroxy-<i>N</i>-(2-hydroxy-4-methylbenzoyl)-6-methylbenzohydrazide (2/1)
;
_chemical_name_common     ?
_chemical_formula_moiety     '2C11 H14 N2 O3 , C16 H16 N2 O4'
_chemical_formula_sum     'C38 H44 N6 O10'
_chemical_formula_iupac     '2C11 H14 N2 O3 , C16 H16 N2 O4'
_chemical_formula_weight     744.79
_chemical_melting_point     ?
_chemical_melting_point_gt     488
_chemical_melting_point_lt     496
_symmetry_cell_setting     triclinic
_symmetry_space_group_name_H-M     'P -1'
_symmetry_space_group_name_Hall     '-P 1'
loop_
    _symmetry_equiv_pos_as_xyz
    'x, y, z'
    '-x, -y, -z'
_cell_length_a     6.5778(10)
_cell_length_b     10.7618(17)
_cell_length_c     13.936(2)
_cell_angle_alpha     109.522(3)
_cell_angle_beta     93.6080(10)
_cell_angle_gamma     104.448(4)
_cell_volume     888.8(2)
_cell_formula_units_Z     1
_cell_measurement_reflns_used     6530
_cell_measurement_theta_min     0.997
_cell_measurement_theta_max     27.62
_cell_measurement_temperature     296(2)
_exptl_crystal_description     block
_exptl_crystal_colour     colourless
_exptl_crystal_size_max     0.540
_exptl_crystal_size_mid     0.300
_exptl_crystal_size_min     0.250
_exptl_crystal_density_diffrn     1.391
_exptl_crystal_density_meas     ?
_exptl_crystal_density_method     'not measured'
_exptl_crystal_F_000     394
_exptl_absorpt_coefficient_mu     0.102
_exptl_absorpt_correction_type     multi-scan
_exptl_absorpt_process_details     '(SADABS; Bruker, 2005)'
_exptl_absorpt_correction_T_min     0.964
_exptl_absorpt_correction_T_max     0.975
_exptl_special_details
;
;
_diffrn_ambient_temperature     296(2)
_diffrn_radiation_type     MoK\a
_diffrn_radiation_wavelength     0.71073
_diffrn_radiation_source     'fine-focus sealed tube'
_diffrn_radiation_monochromator     graphite
_diffrn_measurement_device_type     'Bruker APEXII'
_diffrn_measurement_method     \w
_diffrn_detector_area_resol_mean     0
_diffrn_reflns_number     5076
_diffrn_reflns_av_R_equivalents     0.0216
_diffrn_reflns_av_sigmaI/netI     0.0294
_diffrn_reflns_theta_min     0.973
_diffrn_reflns_theta_max     27.58
_diffrn_reflns_theta_full     27.58
_diffrn_measured_fraction_theta_max     0.964
_diffrn_measured_fraction_theta_full     0.981
_diffrn_reflns_limit_h_min     -8
_diffrn_reflns_limit_h_max     8
_diffrn_reflns_limit_k_min     -14
_diffrn_reflns_limit_k_max     14
_diffrn_reflns_limit_l_min     -18
_diffrn_reflns_limit_l_max     18
_diffrn_standards_number     0
_diffrn_standards_interval_count     0
_diffrn_standards_interval_time     0
_diffrn_standards_decay_%     .
_refine_special_details
;
Refinement of <i>F</i>^2^ against ALL reflections. The weighted <i>R</i>-factor
<i>wR</i> and goodness of fit <i>S</i> are based on <i>F</i>^2^, conventional
<i>R</i>-factors <i>R</i> are based on <i>F</i>, with <i>F</i> set to zero for
negative <i>F</i>^2^. The threshold expression of <i>F</i>^2^ >
\s(<i>F</i>^2^) is used only for calculating <i>R</i>-factors(gt) <i>etc</i>.
and is not relevant to the choice of reflections for refinement.
<i>R</i>-factors based on <i>F</i>^2^ are statistically about twice as large
as those based on <i>F</i>, and <i>R</i>- factors based on ALL data will be
even larger.
;
_reflns_number_total     4125
_reflns_number_gt     1865
_reflns_threshold_expression     I>2\s(I)
_refine_ls_structure_factor_coef     Fsqd
_refine_ls_matrix_type     full
_refine_ls_R_factor_all     0.0470
_refine_ls_R_factor_gt     0.0369
_refine_ls_wR_factor_gt     0.0994
_refine_ls_wR_factor_ref     0.1097
_refine_ls_goodness_of_fit_ref     0.903
_refine_ls_restrained_S_all     0.903
_refine_ls_number_reflns     4125
_refine_ls_number_parameters     246
_refine_ls_number_restraints     0
_refine_ls_hydrogen_treatment     mixed
_refine_ls_weighting_scheme     calc
_refine_ls_weighting_details
       'calc w = 1/[\s^2^(Fo^2^)+(0.0665P)^2^+0.5716P] where P=(Fo^2^+2Fc^2^)/3'
_atom_sites_solution_hydrogens     geom
_atom_sites_solution_primary     direct
_atom_sites_solution_secondary     difmap
_refine_ls_shift/su_max     0.001
_refine_ls_shift/su_mean     0.000
_refine_diff_density_max     0.199
_refine_diff_density_min     -0.221
_refine_ls_extinction_method     none
_refine_ls_extinction_coef     ?
loop_
    _atom_type_symbol
    _atom_type_description
    _atom_type_scat_dispersion_real
    _atom_type_scat_dispersion_imag
    _atom_type_scat_source
    'C' 'C' 0.0033 0.0016
                         'International Tables Vol C Tables 4.2.6.8 and 6.1.1.4'
    'H' 'H' 0.0000 0.0000
                         'International Tables Vol C Tables 4.2.6.8 and 6.1.1.4'
    'N' 'N' 0.0061 0.0033
                         'International Tables Vol C Tables 4.2.6.8 and 6.1.1.4'
    'O' 'O' 0.0106 0.0060
                         'International Tables Vol C Tables 4.2.6.8 and 6.1.1.4'
_computing_data_collection     'SMART (Bruker, 2007)'
_computing_cell_refinement     'SMART (Bruker, 2007)'
_computing_data_reduction     'SAINT (Bruker, 2007)'
_computing_structure_solution     'SHELXS97 (Sheldrick, 2008)'
_computing_structure_refinement     'SHELXL97 (Sheldrick, 2008)'
_computing_molecular_graphics     'SHELXTL (Sheldrick, 2008)'
_computing_publication_material     'SHELXTL (Sheldrick, 2008)'
loop_
    _atom_site_type_symbol
    _atom_site_label
    _atom_site_fract_x
    _atom_site_fract_y
    _atom_site_fract_z
    _atom_site_U_iso_or_equiv
    _atom_site_adp_type
    _atom_site_calc_flag
    _atom_site_refinement_flags
    _atom_site_occupancy
    _atom_site_disorder_assembly
    _atom_site_disorder_group
    C C1 1.5753(4) 1.1759(2) 0.25135(19) 0.0371(6) Uani d . 1 . .
    H H1A 1.6241 1.2745 0.2819 0.056 Uiso calc R 1 . .
    H H1B 1.5448 1.1483 0.1777 0.056 Uiso calc R 1 . .
    H H1C 1.6836 1.1382 0.2689 0.056 Uiso calc R 1 . .
    C C2 1.3767(3) 1.1237(2) 0.29126(16) 0.0272(5) Uani d . 1 . .
    C C3 1.2717(3) 1.2119(2) 0.35009(16) 0.0302(5) Uani d . 1 . .
    H H3A 1.3247 1.3062 0.3659 0.036 Uiso calc R 1 . .
    C C4 1.0896(3) 1.1610(2) 0.38542(16) 0.0272(5) Uani d . 1 . .
    H H4A 1.0227 1.2222 0.4251 0.033 Uiso calc R 1 . .
    C C5 1.2941(3) 0.9840(2) 0.27002(16) 0.0271(5) Uani d . 1 . .
    H H5A 1.3639 0.9236 0.2317 0.032 Uiso calc R 1 . .
    C C6 1.1100(3) 0.9315(2) 0.30440(15) 0.0243(5) Uani d . 1 . .
    C C7 1.0027(3) 1.0199(2) 0.36312(15) 0.0230(5) Uani d . 1 . .
    C C8 0.8034(3) 0.9769(2) 0.40407(15) 0.0230(5) Uani d . 1 . .
    C C9 0.4670(3) 0.6593(2) 0.40029(15) 0.0272(5) Uani d . 1 . .
    C C10 0.2783(3) 0.6153(2) 0.44886(17) 0.0356(6) Uani d . 1 . .
    H H10A 0.2494 0.6963 0.4956 0.043 Uiso calc R 1 . .
    H H10B 0.3117 0.5625 0.4890 0.043 Uiso calc R 1 . .
    C C11 0.0800(4) 0.5283(3) 0.3690(2) 0.0434(6) Uani d . 1 . .
    H H11A -0.0362 0.5022 0.4034 0.065 Uiso calc R 1 . .
    H H11B 0.1071 0.4472 0.3232 0.065 Uiso calc R 1 . .
    H H11C 0.0442 0.5809 0.3303 0.065 Uiso calc R 1 . .
    C C12 2.0539(4) 0.8165(3) -0.0799(2) 0.0423(6) Uani d . 1 . .
    H H12A 2.0282 0.8592 -0.1281 0.063 Uiso calc R 1 . .
    H H12B 2.1120 0.7422 -0.1122 0.063 Uiso calc R 1 . .
    H H12C 2.1528 0.8831 -0.0208 0.063 Uiso calc R 1 . .
    C C13 1.8475(3) 0.7613(2) -0.04652(17) 0.0312(5) Uani d . 1 . .
    C C14 1.8192(3) 0.8096(2) 0.05601(17) 0.0331(5) Uani d . 1 . .
    H H14A 1.9293 0.8769 0.1054 0.040 Uiso calc R 1 . .
    C C15 1.6810(3) 0.6616(2) -0.11824(16) 0.0293(5) Uani d . 1 . .
    H H15A 1.6985 0.6282 -0.1870 0.035 Uiso calc R 1 . .
    C C16 1.4884(3) 0.6101(2) -0.08999(16) 0.0267(5) Uani d . 1 . .
    C C17 1.6287(3) 0.7582(2) 0.08499(17) 0.0320(5) Uani d . 1 . .
    H H17A 1.6136 0.7910 0.1541 0.038 Uiso calc R 1 . .
    C C18 1.4587(3) 0.6587(2) 0.01368(16) 0.0257(5) Uani d . 1 . .
    C C19 1.2600(3) 0.6131(2) 0.05327(16) 0.0252(5) Uani d . 1 . .
    N N1 0.7128(3) 0.84114(17) 0.37670(13) 0.0273(4) Uani d . 1 . .
    H H1D 0.7663 0.7838 0.3347 0.033 Uiso calc R 1 . .
    N N2 0.5341(3) 0.79291(17) 0.41560(13) 0.0263(4) Uani d . 1 . .
    H H2A 0.4672 0.8484 0.4492 0.032 Uiso calc R 1 . .
    O O4 1.2460(2) 0.65694(15) 0.14648(11) 0.0333(4) Uani d . 1 . .
    O O1 1.0312(2) 0.79309(14) 0.28105(11) 0.0322(4) Uani d . 1 . .
    H H1E 1.1084 0.7533 0.2467 0.048 Uiso calc R 1 . .
    O O2 0.7227(2) 1.06102(14) 0.45964(11) 0.0314(4) Uani d . 1 . .
    O O3 0.5567(2) 0.57635(14) 0.34881(11) 0.0329(4) Uani d . 1 . .
    N N3 1.0943(3) 0.52334(18) -0.01587(15) 0.0291(5) Uani d . 1 . .
    O O5 1.3246(2) 0.51267(15) -0.16289(12) 0.0333(4) Uani d . 1 . .
    H H3B 1.104(4) 0.490(2) -0.0786(19) 0.036(7) Uiso d . 1 . .
    H H5B 1.368(4) 0.481(3) -0.223(2) 0.055(8) Uiso d . 1 . .
loop_
    _atom_site_aniso_label
    _atom_site_aniso_U_11
    _atom_site_aniso_U_22
    _atom_site_aniso_U_33
    _atom_site_aniso_U_12
    _atom_site_aniso_U_13
    _atom_site_aniso_U_23
    C1 0.0265(12) 0.0416(14) 0.0485(14) 0.0077(11) 0.0136(10) 0.0233(11)
    C2 0.0192(11) 0.0345(13) 0.0299(12) 0.0067(10) 0.0031(9) 0.0148(10)
    C3 0.0249(12) 0.0268(12) 0.0401(13) 0.0045(10) 0.0048(10) 0.0158(10)
    C4 0.0249(12) 0.0262(12) 0.0316(12) 0.0094(10) 0.0067(9) 0.0100(9)
    C5 0.0226(12) 0.0307(12) 0.0293(12) 0.0108(10) 0.0085(9) 0.0096(9)
    C6 0.0235(12) 0.0234(12) 0.0256(11) 0.0058(9) 0.0056(9) 0.0089(9)
    C7 0.0196(11) 0.0280(12) 0.0221(11) 0.0073(9) 0.0038(8) 0.0095(9)
    C8 0.0208(11) 0.0267(12) 0.0222(11) 0.0079(10) 0.0042(9) 0.0087(9)
    C9 0.0287(12) 0.0254(12) 0.0253(11) 0.0071(10) 0.0090(9) 0.0060(9)
    C10 0.0349(13) 0.0255(12) 0.0442(14) 0.0059(10) 0.0223(11) 0.0088(10)
    C11 0.0267(13) 0.0530(15) 0.0628(17) 0.0105(12) 0.0157(12) 0.0356(13)
    C12 0.0302(13) 0.0454(14) 0.0524(15) 0.0062(11) 0.0121(11) 0.0216(12)
    C13 0.0278(12) 0.0308(12) 0.0407(14) 0.0104(10) 0.0087(10) 0.0182(11)
    C14 0.0267(13) 0.0323(13) 0.0373(13) 0.0046(10) 0.0022(10) 0.0122(10)
    C15 0.0303(13) 0.0303(12) 0.0302(12) 0.0104(10) 0.0108(10) 0.0123(10)
    C16 0.0259(12) 0.0248(11) 0.0302(12) 0.0090(9) 0.0061(9) 0.0093(9)
    C17 0.0333(13) 0.0346(13) 0.0283(12) 0.0126(11) 0.0076(10) 0.0091(10)
    C18 0.0276(12) 0.0233(11) 0.0313(12) 0.0117(9) 0.0119(10) 0.0120(9)
    C19 0.0287(13) 0.0233(11) 0.0303(13) 0.0143(10) 0.0126(10) 0.0117(10)
    N1 0.0245(10) 0.0254(10) 0.0316(10) 0.0066(8) 0.0167(8) 0.0079(8)
    N2 0.0222(10) 0.0266(10) 0.0321(10) 0.0089(8) 0.0167(8) 0.0097(8)
    O4 0.0351(9) 0.0339(9) 0.0309(9) 0.0122(7) 0.0152(7) 0.0083(7)
    O1 0.0301(9) 0.0232(8) 0.0429(9) 0.0079(7) 0.0195(7) 0.0087(7)
    O2 0.0284(8) 0.0286(8) 0.0383(9) 0.0105(7) 0.0155(7) 0.0101(7)
    O3 0.0338(9) 0.0282(8) 0.0356(9) 0.0094(7) 0.0166(7) 0.0076(7)
    N3 0.0258(10) 0.0340(11) 0.0290(11) 0.0080(9) 0.0153(9) 0.0116(9)
    O5 0.0280(9) 0.0366(9) 0.0262(9) 0.0017(7) 0.0106(7) 0.0044(7)
_geom_special_details
;
All e.s.d.'s (except the e.s.d. in the dihedral angle between two l.s. planes)
are estimated using the full covariance matrix. The cell e.s.d.'s are taken
into account individually in the estimation of e.s.d.'s in distances, angles
and torsion angles; correlations between e.s.d.'s in cell parameters are only
used when they are defined by crystal symmetry. An approximate (isotropic)
treatment of cell e.s.d.'s is used for estimating e.s.d.'s involving l.s.
planes.
;
loop_
    _geom_bond_atom_site_label_1
    _geom_bond_atom_site_label_2
    _geom_bond_site_symmetry_2
    _geom_bond_distance
    _geom_bond_publ_flag
    C1 C2 . 1.505(3) ?
    C1 H1A . 0.9600 ?
    C1 H1B . 0.9600 ?
    C1 H1C . 0.9600 ?
    C2 C5 . 1.385(3) ?
    C2 C3 . 1.388(3) ?
    C3 C4 . 1.380(3) ?
    C3 H3A . 0.9300 ?
    C4 C7 . 1.399(3) ?
    C4 H4A . 0.9300 ?
    C5 C6 . 1.388(3) ?
    C5 H5A . 0.9300 ?
    C6 O1 . 1.365(2) ?
    C6 C7 . 1.400(3) ?
    C7 C8 . 1.492(3) ?
    C8 O2 . 1.234(2) ?
    C8 N1 . 1.342(3) ?
    C9 O3 . 1.244(2) ?
    C9 N2 . 1.332(3) ?
    C9 C10 . 1.500(3) ?
    C10 C11 . 1.526(3) ?
    C10 H10A . 0.9700 ?
    C10 H10B . 0.9700 ?
    C11 H11A . 0.9600 ?
    C11 H11B . 0.9600 ?
    C11 H11C . 0.9600 ?
    C12 C13 . 1.508(3) ?
    C12 H12A . 0.9600 ?
    C12 H12B . 0.9600 ?
    C12 H12C . 0.9600 ?
    C13 C15 . 1.382(3) ?
    C13 C14 . 1.390(3) ?
    C14 C17 . 1.381(3) ?
    C14 H14A . 0.9300 ?
    C15 C16 . 1.387(3) ?
    C15 H15A . 0.9300 ?
    C16 O5 . 1.371(2) ?
    C16 C18 . 1.407(3) ?
    C17 C18 . 1.391(3) ?
    C17 H17A . 0.9300 ?
    C18 C19 . 1.485(3) ?
    C19 O4 . 1.243(2) ?
    C19 N3 . 1.330(3) ?
    N1 N2 . 1.382(2) ?
    N1 H1D . 0.8600 ?
    N2 H2A . 0.8600 ?
    O1 H1E . 0.8200 ?
    N3 N3 2_765 1.376(3) ?
    N3 H3B . 0.84(2) ?
    O5 H5B . 0.88(3) ?
loop_
    _geom_angle_atom_site_label_1
    _geom_angle_atom_site_label_2
    _geom_angle_atom_site_label_3
    _geom_angle_site_symmetry_1
    _geom_angle_site_symmetry_3
    _geom_angle
    _geom_angle_publ_flag
    C2 C1 H1A . . 109.5 ?
    C2 C1 H1B . . 109.5 ?
    H1A C1 H1B . . 109.5 ?
    C2 C1 H1C . . 109.5 ?
    H1A C1 H1C . . 109.5 ?
    H1B C1 H1C . . 109.5 ?
    C5 C2 C3 . . 118.03(19) ?
    C5 C2 C1 . . 120.00(19) ?
    C3 C2 C1 . . 121.96(19) ?
    C4 C3 C2 . . 120.70(19) ?
    C4 C3 H3A . . 119.6 ?
    C2 C3 H3A . . 119.6 ?
    C3 C4 C7 . . 121.80(19) ?
    C3 C4 H4A . . 119.1 ?
    C7 C4 H4A . . 119.1 ?
    C2 C5 C6 . . 121.78(19) ?
    C2 C5 H5A . . 119.1 ?
    C6 C5 H5A . . 119.1 ?
    O1 C6 C5 . . 120.36(17) ?
    O1 C6 C7 . . 119.25(17) ?
    C5 C6 C7 . . 120.39(18) ?
    C4 C7 C6 . . 117.28(18) ?
    C4 C7 C8 . . 117.01(18) ?
    C6 C7 C8 . . 125.70(18) ?
    O2 C8 N1 . . 120.91(18) ?
    O2 C8 C7 . . 122.27(18) ?
    N1 C8 C7 . . 116.81(17) ?
    O3 C9 N2 . . 121.63(19) ?
    O3 C9 C10 . . 122.19(18) ?
    N2 C9 C10 . . 116.18(18) ?
    C9 C10 C11 . . 112.34(18) ?
    C9 C10 H10A . . 109.1 ?
    C11 C10 H10A . . 109.1 ?
    C9 C10 H10B . . 109.1 ?
    C11 C10 H10B . . 109.1 ?
    H10A C10 H10B . . 107.9 ?
    C10 C11 H11A . . 109.5 ?
    C10 C11 H11B . . 109.5 ?
    H11A C11 H11B . . 109.5 ?
    C10 C11 H11C . . 109.5 ?
    H11A C11 H11C . . 109.5 ?
    H11B C11 H11C . . 109.5 ?
    C13 C12 H12A . . 109.5 ?
    C13 C12 H12B . . 109.5 ?
    H12A C12 H12B . . 109.5 ?
    C13 C12 H12C . . 109.5 ?
    H12A C12 H12C . . 109.5 ?
    H12B C12 H12C . . 109.5 ?
    C15 C13 C14 . . 118.5(2) ?
    C15 C13 C12 . . 120.2(2) ?
    C14 C13 C12 . . 121.3(2) ?
    C17 C14 C13 . . 120.4(2) ?
    C17 C14 H14A . . 119.8 ?
    C13 C14 H14A . . 119.8 ?
    C13 C15 C16 . . 121.5(2) ?
    C13 C15 H15A . . 119.3 ?
    C16 C15 H15A . . 119.3 ?
    O5 C16 C15 . . 120.35(18) ?
    O5 C16 C18 . . 119.40(18) ?
    C15 C16 C18 . . 120.25(19) ?
    C14 C17 C18 . . 121.9(2) ?
    C14 C17 H17A . . 119.1 ?
    C18 C17 H17A . . 119.1 ?
    C17 C18 C16 . . 117.49(19) ?
    C17 C18 C19 . . 117.19(18) ?
    C16 C18 C19 . . 125.33(19) ?
    O4 C19 N3 . . 120.78(19) ?
    O4 C19 C18 . . 122.20(19) ?
    N3 C19 C18 . . 117.01(18) ?
    C8 N1 N2 . . 120.37(16) ?
    C8 N1 H1D . . 119.8 ?
    N2 N1 H1D . . 119.8 ?
    C9 N2 N1 . . 119.05(16) ?
    C9 N2 H2A . . 120.5 ?
    N1 N2 H2A . . 120.5 ?
    C6 O1 H1E . . 109.5 ?
    C19 N3 N3 . 2_765 119.9(2) ?
    C19 N3 H3B . . 121.4(16) ?
    N3 N3 H3B 2_765 . 118.6(16) ?
    C16 O5 H5B . . 110.8(17) ?
loop_
    _geom_hbond_atom_site_label_D
    _geom_hbond_atom_site_label_H
    _geom_hbond_atom_site_label_A
    _geom_hbond_site_symmetry_A
    _geom_hbond_distance_DH
    _geom_hbond_distance_HA
    _geom_hbond_distance_DA
    _geom_hbond_angle_DHA
    _geom_hbond_publ_flag
    N1 H1D O1 . 0.8600 1.9300 2.620(2) 136.00 yes
    O1 H1E O4 . 0.8200 1.8700 2.682(2) 169.00 yes
    N2 H2A O2 2_676 0.8600 2.0300 2.866(2) 165.00 yes
    N3 H3B O5 . 0.84(2) 1.94(3) 2.613(3) 136(2) yes
    N3 H3B O4 2_765 0.84(2) 2.37(3) 2.655(3) 101(2) yes
    O5 H5B O3 2_765 0.89(3) 1.80(3) 2.685(2) 175(2) yes
