# Supplementary material for: The cocrystal 2-hydr­oxy-4-methyl-N-propanoylbenzohydrazide–2-hydr­oxy-N-(2-hydr­oxy-4-methyl­benzo­yl)-6-methyl­benzohydrazide (2/1)
Source: Acta Crystallogr Sect E Struct Rep Online. 2008 Oct 18;64(Pt 11):o2144. doi: 10.1107/S1600536808033515 (PMC2959582; doi:10.1107/S1600536808033515)
Supplement: Supplementary file 2 [file e-64-o2144-Isup2.hkl]

# 
# h,k,l, Fc-squared, Fo-squared, sigma(Fo-squared) and status flag 
# 
data_I
_shelx_title ' TREF in P-1' 
_shelx_refln_list_code          4 
_shelx_F_calc_maximum      148.61 
_exptl_crystal_F_000       394.00 
_reflns_d_resolution_high  0.9286 
 
loop_ 
 _symmetry_equiv_pos_as_xyz 
 'x, y, z' 
 '-x, -y, -z' 
 
_cell_length_a     6.5778 
_cell_length_b    10.7618 
_cell_length_c    13.9363 
_cell_angle_alpha 109.522 
_cell_angle_beta   93.608 
_cell_angle_gamma 104.448 
 
_shelx_F_squared_multiplier     1.000 
 
loop_ 
 _refln_index_h 
 _refln_index_k 
 _refln_index_l 
 _refln_F_squared_calc 
 _refln_F_squared_meas 
 _refln_F_squared_sigma 
 _refln_observed_status 
   1   0   0      218.92      233.41      4.56 o 
   2   0   0        9.60        8.50      1.53 o 
   3   0   0      249.45      279.96      6.49 o 
   4   0   0      407.35      410.11      9.31 o 
   5   0   0      403.31      439.87     10.44 o 
   6   0   0       21.10       23.73      2.56 o 
  -6   1   0        7.14       10.94      1.95 o 
  -5   1   0       58.64       61.27      3.12 o 
  -4   1   0       20.43       18.14      1.09 o 
  -3   1   0       62.46       83.07      1.99 o 
  -2   1   0      529.86      531.25      7.80 o 
  -1   1   0     2403.92     2275.51     30.98 o 
   0   1   0       17.27       19.01      0.70 o 
   1   1   0      359.95      375.19      5.62 o 
   2   1   0        0.08       -0.36      0.46 o 
   3   1   0       88.34       99.48      3.48 o 
   4   1   0       31.11       33.90      2.39 o 
   5   1   0      854.46      882.92     18.27 o 
   6   1   0       10.35       14.13      2.24 o 
  -7   2   0       10.73       13.30      3.84 o 
  -6   2   0       24.90       34.94      4.69 o 
  -5   2   0        6.48        7.95      1.43 o 
  -4   2   0       78.42       91.99      2.37 o 
  -3   2   0       32.59       28.82      1.24 o 
  -2   2   0      138.65      136.96      2.54 o 
  -1   2   0     3756.62     3550.26     48.14 o 
   0   2   0       87.62       68.81      2.05 o 
   1   2   0      394.38      361.49      5.69 o 
   2   2   0      127.50      119.61      2.74 o 
   3   2   0      533.90      552.91      8.76 o 
   4   2   0        0.02       -0.04      1.19 o 
   5   2   0      175.78      176.09      7.88 o 
   6   2   0        4.05        5.11      1.95 o 
  -7   3   0       93.75       97.75      7.47 o 
  -6   3   0      380.92      399.51     15.87 o 
  -5   3   0        5.12        4.24      1.22 o 
  -4   3   0      281.43      301.68      5.37 o 
  -3   3   0       63.75       60.83      1.71 o 
  -2   3   0     1093.04     1105.99     15.65 o 
  -1   3   0     6063.56     5625.88     75.80 o 
   0   3   0      907.44      788.95     14.43 o 
   1   3   0      284.75      287.28      4.97 o 
   2   3   0      320.58      301.23      5.36 o 
   3   3   0      411.56      403.47      7.00 o 
   4   3   0      605.08      613.80     13.67 o 
   5   3   0        7.45       10.67      2.09 o 
  -7   4   0        8.29       12.68      3.84 o 
  -6   4   0      721.82      748.94     25.23 o 
  -5   4   0        4.54        5.21      1.33 o 
  -4   4   0        1.99        2.22      0.65 o 
  -3   4   0      485.91      462.75      9.04 o 
  -2   4   0      175.99      204.81      3.68 o 
  -1   4   0       49.06       50.42      1.62 o 
   0   4   0       11.41       16.06      1.45 o 
   1   4   0     3067.33     3227.29     44.38 o 
   2   4   0       19.67       21.24      1.39 o 
   3   4   0        0.14       -0.05      0.81 o 
   4   4   0      330.71      322.38      8.93 o 
   5   4   0       76.34       72.80      4.36 o 
  -6   5   0       28.16       24.57      4.11 o 
  -5   5   0      309.57      319.81     13.48 o 
  -4   5   0       62.98       49.71      5.30 o 
  -3   5   0       19.06       22.82      1.86 o 
  -2   5   0        0.00       -0.53      0.53 o 
  -1   5   0       51.84       56.25      3.26 o 
   0   5   0     1344.94     1446.36     26.18 o 
   1   5   0       15.41       22.75      1.50 o 
   2   5   0      204.16      193.11      6.11 o 
   3   5   0       30.54       32.86      7.65 o 
   4   5   0     1460.88     1489.98     29.33 o 
   5   5   0        4.94        5.57      3.22 o 
  -6   6   0        4.65        4.75      2.82 o 
  -5   6   0      263.33      262.40      7.21 o 
  -4   6   0        0.24        0.60      1.09 o 
  -3   6   0      161.52      159.33      4.99 o 
  -2   6   0       58.65       54.17      1.90 o 
  -1   6   0        0.53        1.55      0.79 o 
   0   6   0      704.82      723.54     14.60 o 
   1   6   0       64.99       67.30      2.58 o 
   2   6   0       65.01       61.88      2.54 o 
   3   6   0       24.14       24.74      2.91 o 
   4   6   0      109.68      118.83      5.55 o 
  -6   7   0        1.07        2.39      2.47 o 
  -5   7   0       60.35       59.28      3.38 o 
  -4   7   0       96.73       91.62      6.49 o 
  -3   7   0      326.26      342.96      8.64 o 
  -2   7   0       74.43       71.13      2.41 o 
  -1   7   0       27.11       31.13      2.32 o 
   0   7   0      645.44      700.45     14.72 o 
   1   7   0        2.60       -0.38      1.07 o 
   2   7   0        0.12       -2.26      2.26 o 
   3   7   0      172.49      170.73      6.53 o 
  -6   8   0       52.17       41.22     10.93 o 
  -5   8   0       69.13       65.56      3.82 o 
  -4   8   0        8.10        8.17      1.88 o 
  -3   8   0      248.64      261.95      7.58 o 
  -2   8   0        2.91        2.97      1.69 o 
  -1   8   0        5.06        5.68      1.32 o 
   0   8   0        1.15        0.59      1.06 o 
   1   8   0       38.01       37.26      2.40 o 
   2   8   0      171.06      159.80      4.63 o 
   3   8   0        5.01        1.58      2.12 o 
  -5   9   0        6.32        7.64      3.54 o 
  -4   9   0       22.88       20.74      2.74 o 
  -3   9   0        0.25       -0.64      1.66 o 
  -2   9   0      134.21      131.73      5.56 o 
  -1   9   0       33.39       38.03      3.27 o 
   0   9   0        0.41       -1.11      1.11 o 
   1   9   0        7.15        3.29      1.50 o 
   2   9   0        7.32        8.60      2.67 o 
  -4  10   0       42.94       44.33      3.76 o 
  -3  10   0       49.86       45.51      5.31 o 
  -2  10   0        3.04        2.82      2.70 o 
  -1  10   0      218.68      221.70      9.55 o 
   0  10   0        0.02       -0.74      1.32 o 
   1 -11   1      101.79       89.18      8.84 o 
   2 -11   1        4.64        2.85      3.76 o 
   3 -11   1        0.66        2.67      2.67 o 
  -1 -10   1       58.85       48.31      4.21 o 
   0 -10   1       12.69       16.92      2.02 o 
   1 -10   1       55.45       63.02      4.71 o 
   2 -10   1        2.20        2.01      1.81 o 
   3 -10   1      110.21      102.58      6.52 o 
   4 -10   1        0.03        2.99      2.03 o 
  -2  -9   1        6.54        4.30      3.81 o 
  -1  -9   1      237.32      206.58      9.30 o 
   0  -9   1       31.57       25.68      3.42 o 
   1  -9   1       76.91       77.46      4.28 o 
   2  -9   1        7.56        5.47      2.06 o 
   3  -9   1      223.18      235.17      7.36 o 
   4  -9   1      144.61      140.63      5.67 o 
   5  -9   1        8.05        8.34      2.10 o 
  -3  -8   1        7.13        2.01      4.28 o 
  -2  -8   1      116.79      116.27      3.88 o 
  -1  -8   1       23.97       23.07      1.97 o 
   0  -8   1      284.55      285.63      6.13 o 
   1  -8   1       34.92       38.49      2.16 o 
   2  -8   1      411.96      423.19     13.40 o 
   3  -8   1       54.75       53.05      3.40 o 
   4  -8   1       59.94       67.37      5.99 o 
   5  -8   1       21.28       23.81      2.62 o 
   6  -8   1       29.33       19.77     13.31 o 
  -4  -7   1       26.07       23.56      3.21 o 
  -3  -7   1       67.90       72.19      4.34 o 
  -2  -7   1        6.43        7.25      1.41 o 
  -1  -7   1        0.46        1.38      1.09 o 
   0  -7   1      216.79      226.37      4.99 o 
   1  -7   1        0.21        0.98      0.88 o 
   2  -7   1       36.95       31.36      2.42 o 
   3  -7   1        3.30        2.64      1.35 o 
   4  -7   1        3.97        2.95      1.29 o 
   5  -7   1       70.37       70.73      3.60 o 
   6  -7   1       49.78       45.56      5.44 o 
  -4  -6   1        2.64        3.68      2.27 o 
  -3  -6   1        0.21       -1.51      1.71 o 
  -2  -6   1       37.75       37.21      2.02 o 
  -1  -6   1      122.67      106.83      3.10 o 
   0  -6   1       63.31       76.10      2.50 o 
   1  -6   1        9.67        7.37      0.98 o 
   2  -6   1        7.83        7.50      0.85 o 
   3  -6   1        4.74        4.36      1.45 o 
   4  -6   1      176.47      200.89      5.82 o 
   5  -6   1      485.36      463.53     16.87 o 
   6  -6   1       30.83       29.55      4.46 o 
  -5  -5   1        0.44        1.06      1.94 o 
  -4  -5   1      276.15      283.26      8.45 o 
  -3  -5   1      188.19      183.66      6.03 o 
  -2  -5   1      214.45      204.20      4.44 o 
  -1  -5   1       58.22       68.42      2.31 o 
   0  -5   1      656.24      643.97     10.08 o 
   1  -5   1      378.97      372.95      6.24 o 
   2  -5   1      524.33      538.26     10.99 o 
   3  -5   1       45.17       56.11      2.63 o 
   4  -5   1        0.03       -0.54      0.85 o 
   5  -5   1       38.25       39.73      2.60 o 
   6  -5   1        3.73        2.14      2.43 o 
  -5  -4   1        6.21        4.40      2.10 o 
  -4  -4   1      350.99      357.02     10.75 o 
  -3  -4   1       57.89       60.69      4.19 o 
  -2  -4   1      479.37      462.54      7.71 o 
  -1  -4   1      762.08      780.24     11.77 o 
   0  -4   1        0.14        0.35      0.64 o 
   1  -4   1     1117.20     1160.83     16.48 o 
   2  -4   1      311.35      293.21      6.58 o 
   3  -4   1      342.25      324.47     21.50 o 
   4  -4   1       16.38       22.33      1.78 o 
   5  -4   1       17.55       20.96      1.93 o 
   6  -4   1        1.24        3.92      2.64 o 
   7  -4   1        0.99        0.37      2.84 o 
  -6  -3   1        8.51        9.57      2.39 o 
  -5  -3   1       19.14       23.83      2.65 o 
  -4  -3   1        1.43       -0.48      1.32 o 
  -3  -3   1       74.65       73.94      2.15 o 
  -2  -3   1       93.43       89.50      2.30 o 
  -1  -3   1      160.05      156.51      3.10 o 
   0  -3   1       77.22       78.35      1.92 o 
   1  -3   1     5526.65     5190.93     70.11 o 
   2  -3   1     1755.77     1727.77     30.05 o 
   3  -3   1      110.39      108.98      2.39 o 
   4  -3   1      456.83      436.07      8.59 o 
   5  -3   1        1.12       -0.10      1.47 o 
   6  -3   1       61.07       60.19      5.52 o 
   7  -3   1       91.69       92.64      7.51 o 
  -6  -2   1      169.04      168.76      6.37 o 
  -5  -2   1       57.04       53.61      3.41 o 
  -4  -2   1      128.98      126.65      4.58 o 
  -3  -2   1      113.59      120.95      4.07 o 
  -2  -2   1      187.86      178.43      4.16 o 
  -1  -2   1     1528.59     1455.56     25.02 o 
   0  -2   1       63.83       52.18      1.32 o 
   1  -2   1      424.38      347.10      6.65 o 
   2  -2   1      300.97      246.67      4.02 o 
   3  -2   1      234.62      238.08      4.19 o 
   4  -2   1       45.26       46.30      1.68 o 
   5  -2   1        0.03        0.51      1.08 o 
   6  -2   1      179.93      190.14     10.08 o 
  -6  -1   1       58.58       58.34      3.69 o 
  -5  -1   1      279.19      286.89      7.92 o 
  -4  -1   1      173.78      185.05      8.05 o 
  -3  -1   1      254.04      279.35      6.66 o 
  -2  -1   1        0.90        0.07      0.75 o 
  -1  -1   1       20.58       19.94      2.55 o 
   0  -1   1     5920.28     5613.89     95.16 o 
   1  -1   1       68.03       82.79      1.90 o 
   2  -1   1      976.79     1004.46     14.16 o 
   3  -1   1      396.90      375.49      6.11 o 
   4  -1   1      809.09      832.31     12.54 o 
   5  -1   1       10.86       10.12      1.67 o 
   6  -1   1       33.41       36.41      2.97 o 
  -6   0   1       43.15       46.44      5.54 o 
  -5   0   1       41.48       47.66      2.94 o 
  -4   0   1        9.15       11.71      1.51 o 
  -3   0   1      227.23      259.53      6.10 o 
  -2   0   1      673.65      688.95     12.92 o 
  -1   0   1      735.91      682.40     12.12 o 
   0   0   1       40.83       60.11      1.25 o 
   1   0   1      132.86      153.37      2.60 o 
   2   0   1      945.48      947.23     13.51 o 
   3   0   1        8.21       12.04      0.91 o 
   4   0   1     1221.46     1249.17     18.21 o 
   5   0   1        0.05        1.69      1.34 o 
   6   0   1       22.33       31.65      2.88 o 
  -6   1   1        2.24        0.73      1.36 o 
  -5   1   1      199.48      212.45      6.16 o 
  -4   1   1       71.16       71.84      2.96 o 
  -3   1   1        0.01        0.52      0.44 o 
  -2   1   1      114.48      123.91      2.35 o 
  -1   1   1      111.76       93.33      2.18 o 
   0   1   1     1911.72     1770.77     24.16 o 
   1   1   1       20.84       20.89      1.25 o 
   2   1   1      897.58      893.66     12.95 o 
   3   1   1      375.57      373.31      6.31 o 
   4   1   1        0.86        0.97      1.14 o 
   5   1   1      813.70      830.70     17.51 o 
   6   1   1        0.61       -0.32      1.54 o 
  -7   2   1       79.56       95.07      7.76 o 
  -6   2   1       21.03       16.95      3.51 o 
  -5   2   1      294.28      318.04      7.88 o 
  -4   2   1      256.62      256.38      4.70 o 
  -3   2   1       58.95       74.67      2.82 o 
  -2   2   1       89.53       81.83      1.84 o 
  -1   2   1       35.19       16.59      0.94 o 
   0   2   1     2532.32     2542.88     34.61 o 
   1   2   1       30.50       34.46      1.48 o 
   2   2   1       10.50       14.00      1.05 o 
   3   2   1        0.05        0.67      0.78 o 
   4   2   1      132.52      132.89      4.81 o 
   5   2   1      235.35      246.48      7.67 o 
   6   2   1       56.70       57.11      4.65 o 
  -7   3   1       72.36       72.25      6.74 o 
  -6   3   1      995.26     1015.33     32.16 o 
  -5   3   1        8.82       13.47      1.60 o 
  -4   3   1      566.53      562.09      8.90 o 
  -3   3   1     1247.84     1365.10     19.35 o 
  -2   3   1     1610.30     1540.03     21.50 o 
  -1   3   1       20.56       25.36      1.17 o 
   0   3   1       25.11       31.48      1.35 o 
   1   3   1     1927.49     1882.60     26.37 o 
   2   3   1      288.32      288.78      5.30 o 
   3   3   1       56.18       58.08      2.22 o 
   4   3   1       35.90       33.98      2.83 o 
   5   3   1      312.94      338.72      9.42 o 
  -7   4   1        0.84       -0.33      2.66 o 
  -6   4   1      591.57      614.51     21.64 o 
  -5   4   1       75.99       82.71      3.30 o 
  -4   4   1      155.39      158.54      3.43 o 
  -3   4   1        1.47        0.31      0.55 o 
  -2   4   1      193.11      225.67      4.12 o 
  -1   4   1        4.87        5.59      0.96 o 
   0   4   1        0.39        0.88      0.73 o 
   1   4   1        0.00        0.90      0.78 o 
   2   4   1      160.35      171.46      3.92 o 
   3   4   1       45.62       45.64      2.16 o 
   4   4   1      761.70      772.04     16.84 o 
   5   4   1      329.68      346.79      9.94 o 
  -6   5   1       20.03       22.95      4.13 o 
  -5   5   1       49.89       43.47      2.69 o 
  -4   5   1       64.91       50.72      2.55 o 
  -3   5   1      578.18      651.47     10.18 o 
  -2   5   1      302.23      296.63      5.34 o 
  -1   5   1      345.97      361.99      6.33 o 
   0   5   1        2.75        3.91      0.91 o 
   1   5   1      174.43      178.70      4.10 o 
   2   5   1       56.93       51.86      2.28 o 
   3   5   1       36.26       38.76      3.08 o 
   4   5   1      752.23      791.13     17.53 o 
  -6   6   1       35.29       42.51      5.31 o 
  -5   6   1        6.29        6.56      1.56 o 
  -4   6   1       35.32       43.61      2.93 o 
  -3   6   1       57.67       53.74      2.87 o 
  -2   6   1      126.36      126.79      3.17 o 
  -1   6   1       26.38       25.93      1.59 o 
   0   6   1      352.54      315.29      6.15 o 
   1   6   1       49.90       49.22      2.31 o 
   2   6   1        2.11        1.24      1.12 o 
   3   6   1       17.23       19.65      2.77 o 
   4   6   1       19.99       18.90      4.08 o 
  -6   7   1        2.67        4.65      3.07 o 
  -5   7   1      152.16      143.82      5.33 o 
  -4   7   1       69.94       69.64      3.62 o 
  -3   7   1      190.71      189.69      6.00 o 
  -2   7   1       81.57       86.47      2.78 o 
  -1   7   1      193.22      192.87      4.52 o 
   0   7   1       69.84       77.15      2.89 o 
   1   7   1       76.71       75.23      3.02 o 
   2   7   1       40.32       40.40      2.66 o 
   3   7   1        4.02        1.77      2.92 o 
  -5   8   1       22.27       16.53      2.41 o 
  -4   8   1       70.20       71.36      3.92 o 
  -3   8   1        0.24       -1.54      3.10 o 
  -2   8   1      622.56      604.37     13.67 o 
  -1   8   1      214.40      223.47      5.28 o 
   0   8   1       48.02       46.40      3.36 o 
   1   8   1       97.61      104.93      3.71 o 
   2   8   1       34.51       37.61      4.26 o 
  -5   9   1        7.36        5.87      2.56 o 
  -4   9   1        4.36        3.50      1.94 o 
  -3   9   1       16.60       17.87      2.68 o 
  -2   9   1      991.38      959.73     20.24 o 
  -1   9   1       24.63       27.33      3.03 o 
   0   9   1        4.75        0.78      1.31 o 
   1   9   1       18.00       20.94      2.81 o 
  -4  10   1      230.50      238.18      8.15 o 
  -3  10   1       12.55        9.92      2.51 o 
  -2  10   1        2.42        1.10      1.99 o 
  -1  10   1       24.02       18.74      5.16 o 
   0  10   1       14.32        7.22      2.91 o 
   1 -11   2        0.76        4.76      2.25 o 
   2 -11   2        4.25        0.46      1.79 o 
   3 -11   2        1.30        2.92      2.02 o 
  -1 -10   2      200.47      188.23      5.34 o 
   0 -10   2       39.75       36.21      3.66 o 
   1 -10   2       84.32       83.95      4.65 o 
   2 -10   2        0.11       -0.22      1.97 o 
   3 -10   2      920.78      908.84     25.65 o 
   4 -10   2      155.79      153.76      6.21 o 
  -2  -9   2        3.36        1.35      2.38 o 
  -1  -9   2        1.58        0.05      1.24 o 
   0  -9   2       55.57       54.52      2.73 o 
   1  -9   2       19.99       17.02      2.50 o 
   2  -9   2      166.44      159.97      6.10 o 
   3  -9   2      639.32      627.25     15.49 o 
   4  -9   2       47.31       48.62      3.56 o 
   5  -9   2        6.78        6.60      3.99 o 
  -3  -8   2       67.63       67.07      6.41 o 
  -2  -8   2       47.31       48.50      2.61 o 
  -1  -8   2       24.39       29.35      2.29 o 
   0  -8   2        5.10        3.76      1.25 o 
   1  -8   2        1.21        5.18      1.55 o 
   2  -8   2      695.89      723.27     20.13 o 
   3  -8   2       15.08       21.00      2.41 o 
   4  -8   2       10.00       13.09      2.04 o 
   5  -8   2       33.64       31.69      3.20 o 
  -4  -7   2        9.17        6.36      2.43 o 
  -3  -7   2      283.05      295.28      8.79 o 
  -2  -7   2       12.13       11.78      1.51 o 
  -1  -7   2       44.06       45.77      2.29 o 
   0  -7   2       16.18       15.54      2.11 o 
   1  -7   2      171.20      169.80      3.91 o 
   2  -7   2       43.95       43.37      2.78 o 
   3  -7   2        4.54        4.33      1.48 o 
   4  -7   2       68.93       62.51      4.95 o 
   5  -7   2       14.60       11.68      1.94 o 
   6  -7   2        1.42        2.41      2.82 o 
  -4  -6   2        0.03       -0.70      1.87 o 
  -3  -6   2     1605.07     1640.15     31.38 o 
  -2  -6   2      175.15      186.81      4.38 o 
  -1  -6   2        4.47        4.22      1.23 o 
   0  -6   2       27.83       21.49      2.67 o 
   1  -6   2        0.06        0.63      0.69 o 
   2  -6   2     2104.66     2076.03     36.98 o 
   3  -6   2      132.36      126.57      4.32 o 
   4  -6   2      167.70      162.36      5.14 o 
   5  -6   2        2.15        1.44      1.36 o 
   6  -6   2       45.41       53.51      5.62 o 
  -5  -5   2        8.13        8.32      2.25 o 
  -4  -5   2      195.67      207.05      6.93 o 
  -3  -5   2      265.56      267.23      9.65 o 
  -2  -5   2      197.08      191.86      4.19 o 
  -1  -5   2       24.13       19.28      1.59 o 
   0  -5   2       71.84       88.56      2.46 o 
   1  -5   2       38.94       44.08      1.58 o 
   2  -5   2       37.00       34.43      2.05 o 
   3  -5   2      691.51      722.84     14.22 o 
   5  -5   2        1.06        1.83      1.23 o 
   6  -5   2        0.09        0.12      1.93 o 
  -5  -4   2       86.67       89.38      4.55 o 
  -4  -4   2     1940.83     2010.59     37.46 o 
  -3  -4   2       17.64       14.99      2.86 o 
  -2  -4   2        1.56        2.20      0.73 o 
  -1  -4   2       18.17       18.38      1.19 o 
   0  -4   2     1038.92     1077.99     15.50 o 
   1  -4   2     1223.95     1173.09     16.60 o 
   2  -4   2      336.71      319.47      6.97 o 
   3  -4   2      899.24      952.55     17.81 o 
   4  -4   2       65.70       81.56      3.14 o 
   5  -4   2       37.62       35.51      2.32 o 
   6  -4   2        0.23        0.21      2.28 o 
  -6  -3   2       39.09       44.46      3.69 o 
  -5  -3   2       18.15       18.53      2.41 o 
  -4  -3   2      186.12      197.93      6.21 o 
  -3  -3   2       45.85       52.94      2.84 o 
  -2  -3   2      144.53      130.85      2.80 o 
  -1  -3   2      502.46      495.61      7.61 o 
   0  -3   2     1702.47     1688.36     23.95 o 
   1  -3   2    16536.19    17111.77   1046.05 o 
   2  -3   2        0.05        0.59      0.66 o 
   3  -3   2        0.64        0.34      0.58 o 
   4  -3   2      104.09      109.05      2.66 o 
   5  -3   2       12.58       16.72      3.13 o 
   6  -3   2       88.69       94.36      6.95 o 
  -6  -2   2       14.30       13.25      2.31 o 
  -5  -2   2        4.98        2.35      1.57 o 
  -4  -2   2       89.03       80.83      3.57 o 
  -3  -2   2        7.97       10.29      1.45 o 
  -2  -2   2      302.17      318.22      7.01 o 
  -1  -2   2      298.31      308.06      5.66 o 
   0  -2   2     1209.27     1116.00     15.47 o 
   1  -2   2     4094.04     3801.42     51.42 o 
   2  -2   2      207.87      206.42      4.40 o 
   3  -2   2      355.91      364.25      5.97 o 
   4  -2   2      230.89      237.31      4.55 o 
   5  -2   2       99.97       93.81      3.72 o 
   6  -2   2      700.15      742.90     25.46 o 
  -6  -1   2       32.37       31.69      2.97 o 
  -5  -1   2        3.43        2.27      2.27 o 
  -4  -1   2      444.13      444.79     11.86 o 
  -3  -1   2      927.30     1054.50     19.81 o 
  -2  -1   2       20.62       22.47      1.93 o 
  -1  -1   2      109.55      104.37      1.95 o 
   0  -1   2       99.83      107.81      2.22 o 
   1  -1   2      341.21      310.90      4.74 o 
   2  -1   2     1248.91     1235.16     17.36 o 
   3  -1   2       87.77       81.60      2.16 o 
   4  -1   2        0.00       -0.44      0.62 o 
   5  -1   2       28.84       28.30      2.40 o 
   6  -1   2      256.67      264.81      7.72 o 
  -6   0   2       46.05       45.16      4.11 o 
  -5   0   2       10.24       10.39      2.71 o 
  -4   0   2      202.03      195.90      5.47 o 
  -3   0   2     4455.73     4757.31     81.63 o 
  -2   0   2     1012.94      990.51     17.88 o 
  -1   0   2        1.60        1.91      0.41 o 
   0   0   2      554.10      458.89     11.16 o 
   1   0   2       27.29       21.17      1.22 o 
   2   0   2       59.92       59.26      3.39 o 
   3   0   2       49.61       54.82      2.07 o 
   4   0   2      749.41      768.98     11.92 o 
   5   0   2      144.56      141.72      5.09 o 
   6   0   2       36.40       39.86      3.19 o 
  -6   1   2        1.44        2.47      1.44 o 
  -5   1   2       45.40       44.40      2.72 o 
  -4   1   2        5.24        9.40      1.40 o 
  -3   1   2      145.83      142.94      2.82 o 
  -2   1   2      983.37      932.14     48.52 o 
   0   1   2     2683.16     2354.89     32.02 o 
   1   1   2        3.86        8.10      0.83 o 
   2   1   2     2344.13     2421.17     33.49 o 
   3   1   2        7.76       12.64      1.07 o 
   4   1   2       10.60       11.55      1.71 o 
   5   1   2      386.82      372.43     12.51 o 
   6   1   2       19.70       22.22      8.16 o 
  -7   2   2        0.68        3.40      2.76 o 
  -6   2   2       14.69       20.42      3.09 o 
  -5   2   2      130.17      134.42      6.30 o 
  -4   2   2      353.82      362.31      6.15 o 
  -3   2   2      380.36      416.72      6.68 o 
  -2   2   2      542.34      527.64      7.95 o 
  -1   2   2      126.21      110.27      2.96 o 
   0   2   2      157.44      160.91      3.12 o 
   1   2   2      283.06      277.12      4.84 o 
   2   2   2      167.02      195.37      3.96 o 
   3   2   2       20.48       23.98      1.74 o 
   4   2   2      204.73      208.78      6.32 o 
   5   2   2      133.27      125.27      5.29 o 
  -7   3   2        0.49        1.81      2.90 o 
  -6   3   2      175.58      195.18     10.10 o 
  -5   3   2        8.69        5.84      3.67 o 
  -4   3   2      836.06      835.92     12.64 o 
  -3   3   2       64.11       65.25      1.89 o 
  -2   3   2      525.71      624.66      9.44 o 
  -1   3   2        6.96        9.69      1.95 o 
   0   3   2       29.31       23.50      1.26 o 
   1   3   2      274.67      273.50      5.07 o 
   2   3   2      169.06      156.66      3.60 o 
   3   3   2      115.71      114.35      6.93 o 
   4   3   2       15.01       13.19      2.16 o 
   5   3   2      117.05      121.28      5.30 o 
  -6   4   2        7.15        6.56      2.95 o 
  -5   4   2        0.00        0.99      1.07 o 
  -4   4   2      168.91      176.26      3.78 o 
  -3   4   2       41.60       45.15      1.63 o 
  -2   4   2     1626.44     1651.84     23.35 o 
  -1   4   2      666.42      677.13     12.14 o 
   0   4   2      223.92      210.23      4.29 o 
   1   4   2      320.31      318.39      6.71 o 
   2   4   2       25.84       28.40      1.73 o 
   3   4   2       50.22       49.79      2.99 o 
   4   4   2        6.96        6.36      2.07 o 
   5   4   2       66.15       68.37      4.32 o 
  -6   5   2       60.42       59.34      5.60 o 
  -5   5   2       63.10       69.09      6.08 o 
  -4   5   2       45.55       42.26      3.98 o 
  -3   5   2      622.78      687.41     11.44 o 
  -2   5   2      328.97      353.90      6.27 o 
  -1   5   2      138.86      133.25      3.28 o 
   0   5   2        7.58        9.14      1.19 o 
   1   5   2      457.22      507.47      8.78 o 
   2   5   2        6.18        6.43      1.24 o 
   3   5   2       13.88       17.45      2.52 o 
   4   5   2       78.90       77.32      4.43 o 
  -6   6   2        5.46        4.75      2.80 o 
  -5   6   2       57.72       63.38      3.89 o 
  -4   6   2       11.80       10.91      3.50 o 
  -3   6   2        0.74        0.73      0.75 o 
  -2   6   2       41.10       40.07      3.14 o 
  -1   6   2      215.34      205.59      4.60 o 
   0   6   2        8.11        7.32      1.27 o 
   1   6   2       16.81       16.50      2.11 o 
   2   6   2        1.50        2.75      1.20 o 
   3   6   2        0.61        1.18      1.83 o 
   4   6   2        0.70       -0.75      1.85 o 
  -6   7   2        2.65        3.09      3.09 o 
  -5   7   2       77.96       78.04      3.92 o 
  -4   7   2        2.74        2.07      1.49 o 
  -3   7   2       35.58       34.70      2.97 o 
  -2   7   2       16.98       13.48      1.74 o 
  -1   7   2      637.01      602.62     10.42 o 
   0   7   2      184.18      192.93      4.83 o 
   1   7   2        6.67        1.92      1.74 o 
   2   7   2       82.26       76.38      4.38 o 
   3   7   2        0.03       -1.10      1.94 o 
  -5   8   2       15.22       12.45      2.60 o 
  -4   8   2      111.77      120.32      5.13 o 
  -3   8   2        0.03        1.85      1.67 o 
  -2   8   2      967.65      985.22     20.33 o 
  -1   8   2       34.15       36.36      2.39 o 
   0   8   2       10.48        9.28      1.63 o 
   1   8   2      125.24      133.02      4.30 o 
   2   8   2        8.59        1.96      1.79 o 
  -5   9   2        9.05       11.83      2.45 o 
  -4   9   2       44.80       36.37      3.40 o 
  -3   9   2       68.92       68.51      5.23 o 
  -2   9   2      397.18      401.95     10.80 o 
  -1   9   2        1.84        2.98      2.31 o 
   0   9   2       14.56       15.90      2.05 o 
   1   9   2       41.23       46.57      2.95 o 
  -3  10   2       35.01       38.03      3.69 o 
  -2  10   2        8.10        6.80      2.44 o 
  -1  10   2        0.10       -1.54      2.71 o 
   0 -11   3        1.87        2.54      2.12 o 
   1 -11   3       21.87       24.88      3.13 o 
   2 -11   3       67.29       64.30      4.58 o 
   3 -11   3       10.89       12.73      2.59 o 
  -1 -10   3        8.13        7.06      1.74 o 
   0 -10   3        0.46        2.73      2.77 o 
   1 -10   3       92.23       90.76      4.71 o 
   2 -10   3        3.94        3.14      2.40 o 
   3 -10   3      636.91      650.39     15.10 o 
   4 -10   3        5.30        2.67      2.05 o 
  -2  -9   3       21.23       17.20      2.93 o 
  -1  -9   3       66.06       60.79      4.76 o 
   0  -9   3        8.62        6.08      1.46 o 
   1  -9   3      100.71      104.35      4.76 o 
   2  -9   3       21.91       19.09      2.56 o 
   3  -9   3        9.91        8.47      2.11 o 
   4  -9   3       18.21       22.85      2.73 o 
   5  -9   3        9.44       10.79      2.21 o 
  -3  -8   3      315.61      334.31     11.54 o 
  -2  -8   3      151.86      156.40      6.04 o 
  -1  -8   3        0.89        1.03      1.16 o 
   0  -8   3       17.11       21.56      1.97 o 
   1  -8   3       69.08       75.19      3.34 o 
   2  -8   3        0.48        1.79      1.50 o 
   3  -8   3      316.54      327.24     14.23 o 
   4  -8   3        4.27        4.67      1.67 o 
   5  -8   3       17.74       20.17      2.47 o 
   6  -8   3        0.02       -1.35      1.35 o 
  -4  -7   3        4.11        5.66      2.33 o 
  -3  -7   3     1892.98     1934.55     36.60 o 
  -2  -7   3       27.78       27.53      2.13 o 
  -1  -7   3      109.94      112.74      3.36 o 
   0  -7   3      132.84      139.32      3.61 o 
   1  -7   3       16.98       19.19      2.41 o 
   2  -7   3      760.93      779.04     15.77 o 
   3  -7   3      114.12      119.13      4.41 o 
   4  -7   3        0.28       -0.73      1.21 o 
   5  -7   3        7.21        8.55      1.84 o 
   6  -7   3       19.23       20.86      2.46 o 
  -4  -6   3        0.72        0.35      1.75 o 
  -3  -6   3      812.63      824.39     17.48 o 
  -2  -6   3       17.85       19.44      2.13 o 
  -1  -6   3      166.85      177.76      4.08 o 
   0  -6   3       23.30       37.12      2.28 o 
   1  -6   3      585.48      587.99      9.33 o 
   2  -6   3     1873.42     1820.59     32.68 o 
   3  -6   3       57.01       60.03      3.87 o 
   4  -6   3       58.28       59.70      3.04 o 
   5  -6   3       46.53       36.30      7.60 o 
   6  -6   3        4.50        2.39      2.59 o 
  -5  -5   3       14.68       11.64      2.44 o 
  -4  -5   3      697.98      739.85     16.38 o 
  -3  -5   3       33.62       35.39      2.83 o 
  -2  -5   3       44.81       45.97      2.40 o 
  -1  -5   3       57.15       44.44      1.86 o 
   0  -5   3     2216.66     2321.79     32.30 o 
   1  -5   3       24.92       28.82      1.50 o 
   2  -5   3     1298.25     1298.00     23.65 o 
   3  -5   3      189.91      201.86      5.43 o 
   4  -5   3      121.89       99.78      3.70 o 
   5  -5   3       17.20       14.93      1.83 o 
   6  -5   3        0.19       -0.73      2.01 o 
  -5  -4   3      112.55      116.30      5.18 o 
  -4  -4   3       11.13       10.40      2.16 o 
  -3  -4   3       94.21      105.78      4.13 o 
  -2  -4   3      415.65      441.65      7.31 o 
  -1  -4   3       90.13       85.32      2.31 o 
   0  -4   3      728.55      777.02     13.42 o 
   1  -4   3      366.84      406.16      6.35 o 
   2  -4   3      242.35      245.99      5.71 o 
   3  -4   3      186.99      191.70      5.03 o 
   4  -4   3      226.37      213.82      6.88 o 
   5  -4   3       33.46       31.00      3.45 o 
   6  -4   3       29.90       39.84      4.92 o 
  -6  -3   3      119.51      123.99      5.53 o 
  -5  -3   3        3.67        3.74      1.69 o 
  -4  -3   3       12.16       16.21      2.05 o 
  -3  -3   3       10.31        8.85      1.50 o 
  -2  -3   3     1680.20     1819.09     27.07 o 
  -1  -3   3      966.03      952.24     25.44 o 
   0  -3   3     1139.76     1148.53     16.17 o 
   1  -3   3     3791.16     3425.42     50.32 o 
   2  -3   3       46.84       50.06      1.39 o 
   3  -3   3       31.29       39.33      1.73 o 
   4  -3   3       59.68       60.64      2.02 o 
   5  -3   3        0.47       -0.32      0.93 o 
   6  -3   3      221.73      230.83     11.37 o 
  -6  -2   3       17.58       22.06      3.37 o 
  -5  -2   3        0.22       -1.14      1.14 o 
  -4  -2   3        5.92        5.64      1.41 o 
  -3  -2   3       96.11       90.98      4.35 o 
  -2  -2   3      683.09      700.39     13.42 o 
  -1  -2   3      446.23      422.56      6.42 o 
   0  -2   3      191.70      206.83      3.42 o 
   1  -2   3     7738.46     7281.84     97.75 o 
   2  -2   3      216.76      236.56      4.07 o 
   3  -2   3      146.81      126.12      2.82 o 
   4  -2   3       43.34       45.23      1.81 o 
   5  -2   3       35.75       38.79      2.58 o 
   6  -2   3      548.21      589.42     21.45 o 
  -6  -1   3      309.62      317.33      9.07 o 
  -5  -1   3       96.39       97.55     11.12 o 
  -4  -1   3       70.09       78.76      3.64 o 
  -3  -1   3     4426.41     4754.04    111.19 o 
  -1  -1   3      394.55      376.32      5.72 o 
   0  -1   3        6.80        8.07      0.81 o 
   1  -1   3    22085.55    20293.35    364.44 o 
   2  -1   3      407.27      425.40      8.43 o 
   3  -1   3        5.97        6.34      0.85 o 
   4  -1   3       25.96       27.61      1.55 o 
   5  -1   3        1.66        0.22      1.19 o 
   6  -1   3       65.06       62.69      3.67 o 
  -6   0   3      149.64      164.59     11.51 o 
  -5   0   3        0.21       -0.19      1.06 o 
  -4   0   3      105.09      116.77      3.96 o 
  -3   0   3      661.03      682.94     13.30 o 
  -2   0   3     1637.40     1770.00     28.66 o 
  -1   0   3      109.30       92.41      1.89 o 
   0   0   3     4232.52     3751.92     63.86 o 
   1   0   3     2208.32     2186.12     30.02 o 
   2   0   3     1548.74     1524.58     21.50 o 
   3   0   3       58.00       64.75      2.08 o 
   4   0   3        3.82        3.37      0.95 o 
   5   0   3        0.27        0.62      2.19 o 
   6   0   3        2.40        2.28      1.59 o 
  -6   1   3       38.43       38.83      2.93 o 
  -5   1   3       15.35       24.42      2.31 o 
  -4   1   3       56.05       50.77      1.63 o 
  -3   1   3       81.06       91.37      2.47 o 
  -2   1   3     1331.91     1297.46     22.37 o 
  -1   1   3     4565.27     4215.47     56.96 o 
   0   1   3     1098.98     1061.01     15.02 o 
   1   1   3      908.87      831.70     12.18 o 
   2   1   3     1024.64     1003.66     14.77 o 
   3   1   3       68.10       74.11      2.36 o 
   4   1   3       83.39       85.44      7.57 o 
   5   1   3       85.18       90.95      4.27 o 
   6   1   3       26.80       36.74      5.92 o 
  -7   2   3        6.14        5.44      3.01 o 
  -6   2   3       90.26       91.10      4.05 o 
  -5   2   3       81.47       67.98      4.66 o 
  -4   2   3       29.35       32.97      1.47 o 
  -3   2   3       29.31       31.66      1.35 o 
  -2   2   3      351.51      348.14      7.13 o 
  -1   2   3      338.72      343.62      6.59 o 
   0   2   3      246.26      265.73      4.67 o 
   1   2   3       13.23       12.67      1.32 o 
   2   2   3      482.92      588.39      9.45 o 
   3   2   3      329.43      306.42      5.90 o 
   4   2   3      219.74      215.19      6.55 o 
   5   2   3       28.72       31.99      3.00 o 
  -6   3   3      109.28      121.77      7.70 o 
  -5   3   3      588.93      594.69     12.59 o 
  -4   3   3       10.09       10.27      1.01 o 
  -3   3   3       25.87       35.81      1.50 o 
  -2   3   3      335.93      349.23      6.43 o 
  -1   3   3      195.81      204.40      3.95 o 
   0   3   3      395.34      389.79      6.60 o 
   1   3   3       84.51       84.16      2.53 o 
   2   3   3      825.26      865.84     13.37 o 
   3   3   3        5.98        5.27      1.65 o 
   4   3   3        0.36       -0.79      1.46 o 
   5   3   3        0.69        1.31      1.84 o 
  -6   4   3      143.58      130.34      7.95 o 
  -5   4   3        0.03        1.74      2.05 o 
  -4   4   3      177.39      182.32      4.29 o 
  -3   4   3       59.99       68.06      2.14 o 
  -2   4   3      807.44      749.19     11.52 o 
  -1   4   3      260.14      287.19      6.85 o 
   0   4   3       20.39       20.60      1.45 o 
   1   4   3     2829.54     2913.86     40.68 o 
   2   4   3        0.30        0.67      0.99 o 
   3   4   3        0.16       -0.30      1.11 o 
   4   4   3       12.74       13.46      2.34 o 
  -6   5   3        1.10       -1.08      2.20 o 
  -5   5   3        3.80        5.11      1.45 o 
  -4   5   3        5.26        4.21      2.41 o 
  -3   5   3        2.21        1.27      0.93 o 
  -2   5   3      175.72      211.15      4.46 o 
  -1   5   3        6.35       11.73      1.65 o 
   0   5   3       14.35       15.51      1.45 o 
   1   5   3       20.91       23.37      1.75 o 
   2   5   3      114.28      101.96      3.38 o 
   3   5   3      106.45      104.13      3.54 o 
   4   5   3       22.22       16.80      2.74 o 
  -6   6   3       56.92       61.31      5.91 o 
  -5   6   3       29.07       34.99      2.78 o 
  -4   6   3        0.38       -0.65      1.59 o 
  -3   6   3       41.91       39.06      1.95 o 
  -2   6   3       10.46       11.74      1.31 o 
  -1   6   3        3.65        2.02      0.91 o 
   0   6   3       25.26       21.75      1.79 o 
   1   6   3       19.68       21.61      1.91 o 
   2   6   3        0.08       -1.14      1.14 o 
   3   6   3      120.89      122.64      5.39 o 
  -6   7   3      104.66      113.66      8.22 o 
  -5   7   3       28.36       24.63      2.66 o 
  -4   7   3       72.77       63.16      3.56 o 
  -3   7   3      197.34      213.29     10.56 o 
  -2   7   3        0.39        0.10      0.97 o 
  -1   7   3      250.79      260.44      5.82 o 
   0   7   3       25.11       26.53      2.20 o 
   1   7   3      121.13      119.50      3.95 o 
   2   7   3       38.15       35.84      2.49 o 
   3   7   3       26.22       27.15      4.77 o 
  -5   8   3      252.97      234.14      7.56 o 
  -4   8   3        4.62        7.58      2.11 o 
  -3   8   3      313.94      326.12      9.13 o 
  -2   8   3       24.82       17.19      2.64 o 
  -1   8   3      136.73      148.07      4.40 o 
   0   8   3        9.83        9.46      1.70 o 
   1   8   3        5.63        7.47      1.75 o 
   2   8   3      282.62      262.51      6.54 o 
  -4   9   3       49.70       49.20      4.90 o 
  -3   9   3        0.04       -0.96      1.72 o 
  -2   9   3       22.09       24.70      3.62 o 
  -1   9   3        8.43        8.05      1.77 o 
   0   9   3       57.99       53.62      3.09 o 
   0 -11   4       72.33       68.99      7.21 o 
   1 -11   4       18.40       11.29      3.42 o 
   2 -11   4        0.03       -1.64      1.64 o 
   3 -11   4        6.94        6.53      2.24 o 
  -1 -10   4       42.16       36.20      4.95 o 
   0 -10   4      116.11      111.20      7.37 o 
   1 -10   4       14.56       12.72      5.87 o 
   2 -10   4       16.70       18.84      2.66 o 
   3 -10   4       16.08       12.84      2.68 o 
   4 -10   4       18.12       14.57      2.87 o 
  -2  -9   4       54.68       58.80      4.48 o 
  -1  -9   4       68.58       61.45      2.91 o 
   0  -9   4       18.20       14.60      2.15 o 
   1  -9   4      168.57      165.09      9.33 o 
   2  -9   4        1.41       -0.03      1.46 o 
   3  -9   4       77.31       75.09      8.29 o 
   4  -9   4       37.96       39.97      3.25 o 
   5  -9   4       35.29       37.53      7.70 o 
  -3  -8   4        0.04       -1.98      2.43 o 
  -2  -8   4        1.55        5.19      2.07 o 
  -1  -8   4      185.75      182.33      4.65 o 
   0  -8   4        9.95       13.46      1.55 o 
   1  -8   4       69.33       74.56      3.68 o 
   2  -8   4        0.00       -0.13      1.33 o 
   3  -8   4       48.48       50.62      4.39 o 
   4  -8   4        4.45        6.19      1.75 o 
   5  -8   4        0.61        0.50      1.42 o 
   6  -8   4        3.52        4.54      4.17 o 
  -4  -7   4        1.83        1.64      1.95 o 
  -3  -7   4        3.41        6.02      2.19 o 
  -2  -7   4       38.73       38.00      2.16 o 
  -1  -7   4       52.07       60.55      2.49 o 
   0  -7   4       63.92       70.25      2.55 o 
   1  -7   4      159.86      191.04      4.13 o 
   2  -7   4       84.78       86.95      6.20 o 
   3  -7   4       49.34       45.73      2.84 o 
   4  -7   4       46.98       53.41      3.11 o 
   5  -7   4       22.64       23.95      2.39 o 
   6  -7   4       50.10       43.33      5.30 o 
  -4  -6   4       13.54       16.34      2.54 o 
  -3  -6   4      237.87      255.62      7.62 o 
  -2  -6   4       19.78       18.87      1.51 o 
  -1  -6   4      322.33      309.29      5.89 o 
   0  -6   4      332.92      320.02      6.58 o 
   1  -6   4     1126.79     1150.38     19.65 o 
   2  -6   4     2719.99     2546.02     44.59 o 
   3  -6   4      385.91      360.60     11.43 o 
   4  -6   4        3.84        3.23      1.29 o 
   5  -6   4        0.47        0.13      0.75 o 
   6  -6   4        3.40        6.37      2.93 o 
  -5  -5   4      143.67      152.35      8.14 o 
  -4  -5   4      143.83      151.16      5.75 o 
  -3  -5   4       68.96       67.30      3.52 o 
  -2  -5   4        0.06       -0.68      0.68 o 
  -1  -5   4      180.46      173.64      4.30 o 
   0  -5   4     1011.17     1102.16     18.85 o 
   1  -5   4      352.60      338.09      7.10 o 
   2  -5   4      180.85      189.52      5.08 o 
   3  -5   4       72.54       64.66      2.85 o 
   4  -5   4        9.64       11.71      2.67 o 
   5  -5   4       38.44       40.28      2.68 o 
   6  -5   4        0.89       -0.46      2.18 o 
  -5  -4   4       14.84       13.59      2.35 o 
  -4  -4   4       67.99       73.14      3.80 o 
  -3  -4   4      258.72      251.41     12.31 o 
  -2  -4   4       16.74       15.75      1.14 o 
  -1  -4   4      196.48      203.17      3.93 o 
   0  -4   4        8.83        9.94      2.09 o 
   1  -4   4        6.57        4.44      0.98 o 
   2  -4   4       93.55       97.53      3.15 o 
   3  -4   4      104.36       92.62      2.25 o 
   4  -4   4        4.84        5.12      1.19 o 
   5  -4   4       55.21       54.92      2.91 o 
   6  -4   4       27.31       27.72      4.15 o 
  -6  -3   4        6.71        8.53      2.42 o 
  -5  -3   4       51.69       53.76      3.43 o 
  -4  -3   4       36.87       34.50      8.56 o 
  -3  -3   4       87.61       82.21      3.36 o 
  -2  -3   4      475.99      450.78     31.23 o 
  -1  -3   4       15.63       16.80      0.99 o 
   0  -3   4      228.65      227.03      3.93 o 
   1  -3   4      154.20      142.58      2.72 o 
   2  -3   4      838.11      748.86     11.03 o 
   3  -3   4      246.77      244.03      6.46 o 
   4  -3   4        0.23        0.59      0.70 o 
   5  -3   4       26.63       31.24      2.28 o 
   6  -3   4        8.93        5.77      2.76 o 
  -6  -2   4       45.92       46.18      3.56 o 
  -5  -2   4       21.85       23.95      2.67 o 
  -4  -2   4       77.62       82.79      3.96 o 
  -3  -2   4      101.78       96.14      5.51 o 
  -2  -2   4      206.71      210.47      4.49 o 
  -1  -2   4      431.46      408.03      7.70 o 
   0  -2   4       22.97       26.88      1.74 o 
   1  -2   4     5124.15     4821.73     67.95 o 
   2  -2   4      417.99      410.27      6.54 o 
   3  -2   4      571.52      594.54      9.34 o 
   4  -2   4      272.36      252.40      4.98 o 
   5  -2   4      116.30      112.24      4.19 o 
   6  -2   4       76.81       78.64      6.47 o 
  -6  -1   4      175.28      162.43      5.99 o 
  -5  -1   4       16.59       17.71      3.85 o 
  -4  -1   4       54.86       61.09      2.95 o 
  -3  -1   4       27.71       19.07      2.37 o 
  -2  -1   4      507.25      613.68     11.15 o 
  -1  -1   4       33.68       38.72      1.19 o 
   0  -1   4     1032.35      968.41     16.19 o 
   1  -1   4     9023.47     8370.42    162.79 o 
   2  -1   4      171.44      158.98      3.23 o 
   3  -1   4      135.63      153.52      3.44 o 
   4  -1   4        0.00       -0.52      0.74 o 
   5  -1   4      449.99      439.21     10.41 o 
   6  -1   4      110.80      104.83      4.61 o 
  -6   0   4       72.11       61.00      3.60 o 
  -5   0   4       10.37        8.79      1.65 o 
  -4   0   4       11.48       10.12      2.73 o 
  -2   0   4       27.75       29.23      1.19 o 
  -1   0   4      789.95      698.34     14.48 o 
   0   0   4     1994.85     1869.81     25.76 o 
   1   0   4      259.58      274.56      5.54 o 
   2   0   4       19.15       27.63      2.58 o 
   3   0   4       15.66       12.34      1.14 o 
   4   0   4      317.59      318.70      6.14 o 
   5   0   4       43.61       43.30      3.05 o 
   6   0   4        2.03        1.49      1.69 o 
  -6   1   4        0.00        1.24      1.33 o 
  -5   1   4        0.09       -1.28      1.70 o 
  -4   1   4      275.37      296.05      5.32 o 
  -3   1   4       49.01       48.12      1.62 o 
  -2   1   4      105.40      106.97      2.41 o 
  -1   1   4      548.26      528.24      8.02 o 
   0   1   4       95.46      105.27      2.44 o 
   1   1   4       15.21       23.40      1.27 o 
   2   1   4      374.93      399.61      8.71 o 
   3   1   4      176.28      184.40      4.12 o 
   4   1   4       25.93       29.17      1.84 o 
   5   1   4        0.01       -0.20      1.45 o 
  -6   2   4        0.56        0.58      1.24 o 
  -5   2   4     1510.81     1530.26     28.66 o 
  -4   2   4       86.05       84.82      2.39 o 
  -3   2   4        5.09        5.37      1.24 o 
  -2   2   4     1943.52     1847.57     90.27 o 
  -1   2   4       23.76       28.32      1.37 o 
   0   2   4      167.33      162.72      3.45 o 
   1   2   4       16.01       19.78      1.36 o 
   2   2   4      176.83      158.61      3.72 o 
   3   2   4        0.22        1.65      0.99 o 
   4   2   4        0.62       -0.64      1.39 o 
   5   2   4       43.14       45.36      3.46 o 
  -6   3   4        3.80        4.96      2.74 o 
  -5   3   4      839.71      833.03     16.76 o 
  -4   3   4        7.09        7.68      0.99 o 
  -3   3   4        0.67       -0.47      0.57 o 
  -2   3   4        2.68       12.54      1.36 o 
  -1   3   4      142.02      175.13      3.91 o 
   0   3   4       76.40       65.33      2.29 o 
   1   3   4        0.03        1.98      1.15 o 
   2   3   4      415.59      440.50      7.85 o 
   3   3   4        3.83        1.87      1.49 o 
   4   3   4        0.00       -0.57      1.49 o 
   5   3   4      247.04      260.46      8.28 o 
  -6   4   4      303.13      287.12     12.84 o 
  -5   4   4       68.70       67.49      5.39 o 
  -4   4   4        1.61        3.34      0.87 o 
  -3   4   4        6.48        5.84      0.93 o 
  -2   4   4       14.17       15.43      1.26 o 
  -1   4   4      359.71      357.37      6.48 o 
   0   4   4       24.02       29.48      2.58 o 
   1   4   4      159.78      159.86      3.98 o 
   2   4   4        0.94        1.25      1.10 o 
   3   4   4       16.40       18.79      2.06 o 
   4   4   4       10.64       11.40      2.35 o 
  -6   5   4       51.88       50.34      5.50 o 
  -5   5   4       10.17       10.20      1.77 o 
  -4   5   4       25.78       31.63      2.94 o 
  -3   5   4      398.64      379.04      6.94 o 
  -2   5   4       13.03       16.48      1.42 o 
  -1   5   4      184.07      181.10      4.26 o 
   0   5   4       54.89       54.59      2.43 o 
   1   5   4        5.11        4.68      1.28 o 
   2   5   4       94.24       90.18      3.31 o 
   3   5   4      149.11      129.59      5.48 o 
   4   5   4       12.18        8.43      2.36 o 
  -6   6   4       24.35       25.62      4.46 o 
  -5   6   4        6.34        7.98      1.81 o 
  -4   6   4      214.03      174.67      5.72 o 
  -3   6   4        5.37        4.37      1.09 o 
  -2   6   4        0.06       -0.91      0.91 o 
  -1   6   4      185.81      206.30      4.89 o 
   0   6   4      101.16      103.81      3.73 o 
   1   6   4       45.38       44.91      2.53 o 
   2   6   4      138.32      134.36      4.21 o 
   3   6   4        6.77        2.32      2.10 o 
  -5   7   4      134.59      139.76      5.44 o 
  -4   7   4       42.76       36.73      4.41 o 
  -3   7   4       51.21       55.80      3.54 o 
  -2   7   4      106.33       97.59      3.37 o 
  -1   7   4      403.75      391.78     10.01 o 
   0   7   4        0.92        2.76      1.36 o 
   1   7   4        0.61       -0.48      1.34 o 
   2   7   4       58.16       58.48      4.88 o 
  -5   8   4      176.85      162.19      6.32 o 
  -4   8   4       14.59       13.14      2.96 o 
  -3   8   4        2.14        3.76      2.32 o 
  -2   8   4       13.74       15.26      4.58 o 
  -1   8   4      124.45      102.28      5.06 o 
   0   8   4        0.73       -0.22      2.09 o 
   1   8   4        0.56        0.98      1.45 o 
  -3   9   4      129.36      135.53      5.99 o 
  -2   9   4        8.77       14.31      4.10 o 
  -1   9   4       17.87       14.83      2.00 o 
   0 -11   5      224.67      220.12      7.70 o 
   1 -11   5        1.47        1.23      4.77 o 
   2 -11   5       29.87       29.87      3.23 o 
   3 -11   5        1.65        0.97      1.80 o 
  -1 -10   5        2.95        1.59      2.02 o 
   0 -10   5       68.43       70.02      8.57 o 
   1 -10   5      128.62      138.49      5.61 o 
   2 -10   5        4.16        2.37      1.67 o 
   3 -10   5        7.43        5.54      2.25 o 
   4 -10   5      278.58      299.73      8.99 o 
  -2  -9   5       56.30       56.39      4.05 o 
  -1  -9   5        0.60        0.86      1.81 o 
   0  -9   5        0.54       -0.44      1.18 o 
   1  -9   5       14.68        9.16      2.07 o 
   2  -9   5        2.02        0.09      2.19 o 
   3  -9   5     2175.11     2192.10     40.27 o 
   4  -9   5       33.31       33.73      5.83 o 
   5  -9   5        9.72       12.09      2.40 o 
  -3  -8   5       36.59       30.59      3.27 o 
  -2  -8   5        5.10        4.42      2.25 o 
  -1  -8   5       27.06       26.29      1.99 o 
   0  -8   5       19.45       19.13      1.71 o 
   1  -8   5       13.55       13.54      2.05 o 
   2  -8   5        3.90        1.39      1.87 o 
   3  -8   5      232.97      211.93      6.88 o 
   4  -8   5        0.35       -0.47      1.40 o 
   5  -8   5        0.42        2.07      1.61 o 
  -4  -7   5        0.01       -0.30      3.57 o 
  -3  -7   5       28.67       27.17      2.97 o 
  -2  -7   5      212.21      231.22      5.21 o 
  -1  -7   5      462.81      481.60      8.89 o 
   0  -7   5       21.96       20.75      1.54 o 
   1  -7   5       71.89       94.32      5.80 o 
   2  -7   5       90.43      114.94      6.29 o 
   3  -7   5      216.59      217.56      6.29 o 
   4  -7   5       31.97       38.24      2.84 o 
   5  -7   5      141.81      154.24      9.19 o 
   6  -7   5        0.48        1.77      1.59 o 
  -4  -6   5        0.98        0.27      2.51 o 
  -3  -6   5      685.69      714.65     15.52 o 
  -2  -6   5       77.23       75.31      2.61 o 
  -1  -6   5      766.30      798.81     14.59 o 
   0  -6   5       79.75       78.31      2.50 o 
   1  -6   5      140.34      162.31      7.98 o 
   2  -6   5      719.16      649.95     13.15 o 
   3  -6   5       70.34       56.28      2.92 o 
   4  -6   5      198.29      203.03      8.58 o 
   5  -6   5       13.90       16.41      2.01 o 
   6  -6   5        9.75        4.05      2.70 o 
  -5  -5   5       11.31       12.21      2.89 o 
  -4  -5   5       48.97       51.64      3.51 o 
  -3  -5   5      266.96      292.81      7.86 o 
  -2  -5   5       12.99       12.65      1.29 o 
  -1  -5   5        0.17        0.25      0.70 o 
   0  -5   5        8.28        5.87      0.92 o 
   1  -5   5       49.71       41.33      2.02 o 
   2  -5   5      251.03      246.25      5.49 o 
   3  -5   5      145.10      149.10      4.58 o 
   4  -5   5      605.52      645.93     13.51 o 
   5  -5   5       39.02       37.71      2.68 o 
   6  -5   5        0.47        1.33      2.37 o 
  -5  -4   5        0.03       -1.31      1.32 o 
  -4  -4   5       51.08       51.12      3.30 o 
  -3  -4   5       14.72       17.09      2.03 o 
  -2  -4   5      809.18      785.46     11.91 o 
  -1  -4   5      122.44      133.74      3.00 o 
   0  -4   5      219.84      207.05      4.90 o 
   1  -4   5      193.18      189.54      3.54 o 
   2  -4   5      234.96      234.83      4.24 o 
   3  -4   5       64.38       74.73      2.12 o 
   4  -4   5       18.93       20.13      2.90 o 
   5  -4   5        4.52        3.99      1.36 o 
   6  -4   5       19.06       18.63      3.67 o 
  -6  -3   5        0.01       -0.26      1.56 o 
  -5  -3   5      685.66      616.14     28.45 o 
  -4  -3   5        8.75        7.46      1.64 o 
  -3  -3   5      299.88      268.59      9.21 o 
  -2  -3   5     1356.90     1303.47     27.19 o 
  -1  -3   5      261.72      258.50      5.47 o 
   0  -3   5       75.13       86.77      2.03 o 
   1  -3   5        5.18        4.96      0.64 o 
   2  -3   5       99.19      118.42      3.47 o 
   3  -3   5      822.16      785.28     14.20 o 
   4  -3   5      125.46      125.66      3.19 o 
   5  -3   5       47.76       43.66      2.92 o 
   6  -3   5        0.61       -1.85      1.85 o 
  -6  -2   5       35.13       32.31      7.32 o 
  -5  -2   5       31.74       35.95      5.62 o 
  -4  -2   5      292.05      288.00      7.52 o 
  -3  -2   5      179.92      190.80      5.24 o 
  -2  -2   5     3386.54     3487.74     47.44 o 
  -1  -2   5      185.17      203.66      4.96 o 
   0  -2   5      393.78      364.01      6.94 o 
   1  -2   5      316.71      297.99      4.92 o 
   2  -2   5      300.92      301.42      5.24 o 
   3  -2   5     1615.92     1588.50     28.54 o 
   4  -2   5        6.67        9.77      1.16 o 
   5  -2   5      121.76      124.98      4.51 o 
   6  -2   5       30.72       34.09      4.69 o 
  -6  -1   5       68.15       53.69      3.68 o 
  -5  -1   5       22.90       20.04      2.18 o 
  -4  -1   5        4.50        7.28      1.35 o 
  -3  -1   5       89.21       83.97      2.14 o 
  -2  -1   5       76.47       86.48      2.11 o 
  -1  -1   5      918.95      850.56     12.23 o 
   0  -1   5      386.56      380.48      7.27 o 
   1  -1   5       98.48       86.10      2.12 o 
   2  -1   5        3.14        1.19      0.97 o 
   3  -1   5      243.54      242.75      5.31 o 
   4  -1   5       58.85       62.70      2.38 o 
   5  -1   5      316.86      301.77      8.05 o 
   6  -1   5        8.06       18.53      3.73 o 
  -6   0   5       63.75       57.12      4.86 o 
  -5   0   5      123.69      119.45      4.51 o 
  -4   0   5       26.13       26.41      2.04 o 
  -3   0   5      540.18      570.62     11.56 o 
  -2   0   5      126.02      127.76      4.51 o 
  -1   0   5      135.47      130.02      3.20 o 
   0   0   5        1.72        6.02      0.74 o 
   1   0   5        2.87        4.68      0.81 o 
   2   0   5      380.20      376.36      9.99 o 
   3   0   5      200.52      188.61      4.36 o 
   4   0   5       15.86       14.03      1.41 o 
   5   0   5        1.73        2.64      1.51 o 
  -6   1   5      236.04      223.73      6.92 o 
  -5   1   5      109.79      104.02      6.25 o 
  -4   1   5      822.04      826.59     12.62 o 
  -3   1   5        5.49        3.57      0.88 o 
  -2   1   5      850.42      870.75     12.84 o 
  -1   1   5      135.96      158.57      3.21 o 
   0   1   5      160.85      174.49      3.53 o 
   1   1   5       43.40       52.57      2.87 o 
   2   1   5      921.77      979.00     14.80 o 
   3   1   5       11.72        9.05      1.20 o 
   4   1   5        0.66       -0.69      0.96 o 
   5   1   5        0.03        0.17      1.44 o 
  -6   2   5       87.63       83.05      3.93 o 
  -5   2   5      867.69      847.13     17.18 o 
  -4   2   5        0.89        0.75      0.52 o 
  -3   2   5       10.33       10.40      1.58 o 
  -2   2   5        0.34       -0.25      1.07 o 
  -1   2   5     2967.36     3074.04     42.36 o 
   0   2   5       90.56       84.49      2.48 o 
   1   2   5        2.66        4.06      1.00 o 
   2   2   5      513.95      472.93     10.45 o 
   3   2   5        5.36        4.67      1.19 o 
   4   2   5       38.08       30.60      2.76 o 
   5   2   5       11.16       11.39      2.26 o 
  -6   3   5       14.64       18.45      3.80 o 
  -5   3   5      478.37      491.87     11.12 o 
  -4   3   5       24.54       31.26      1.67 o 
  -3   3   5        9.11        8.46      3.20 o 
  -2   3   5      241.75      251.02     11.75 o 
  -1   3   5       79.26       80.51      2.50 o 
   0   3   5      335.49      331.06      6.15 o 
   1   3   5       40.61       39.62      2.34 o 
   2   3   5       17.02       20.96      1.86 o 
   3   3   5       22.64       24.17      1.92 o 
   4   3   5       29.72       21.58      2.61 o 
  -6   4   5       60.50       55.98      5.50 o 
  -5   4   5      237.87      232.76     10.44 o 
  -4   4   5      105.03      105.87      3.06 o 
  -3   4   5      199.43      216.59      4.62 o 
  -2   4   5      968.87      982.34     67.70 o 
  -1   4   5        8.93       13.61      1.37 o 
   0   4   5       12.04       11.77      2.14 o 
   1   4   5       20.16       17.75      1.66 o 
   2   4   5       35.00       37.22      2.28 o 
   3   4   5        6.59        5.51      1.92 o 
   4   4   5       28.97       27.28      3.07 o 
  -6   5   5       51.21       63.68      5.85 o 
  -5   5   5      336.84      327.71      8.47 o 
  -4   5   5        6.64        7.85      1.29 o 
  -3   5   5        0.08       -0.04      0.86 o 
  -1   5   5        6.34       10.04      1.39 o 
   0   5   5       36.18       35.06      2.60 o 
   1   5   5       70.73       64.35      2.85 o 
   2   5   5       24.69       22.94      2.71 o 
   3   5   5       33.13       25.46      2.28 o 
  -6   6   5       19.04       17.72      4.38 o 
  -5   6   5       44.89       37.76      4.27 o 
  -4   6   5      316.64      309.63      8.34 o 
  -3   6   5        6.69        5.54      1.35 o 
  -2   6   5       12.97       10.00      1.50 o 
  -1   6   5       13.48       14.02      1.70 o 
   0   6   5      776.59      782.52     13.15 o 
   1   6   5       13.39       14.07      2.93 o 
   2   6   5       53.09       53.68      2.98 o 
   3   6   5        4.24        0.36      2.06 o 
  -5   7   5      121.08      122.40      5.22 o 
  -4   7   5       11.89       14.41      2.44 o 
  -3   7   5       22.51       17.13      2.52 o 
  -2   7   5        6.88        8.04      1.57 o 
  -1   7   5      662.78      673.49     11.90 o 
   0   7   5        3.09        2.22      1.45 o 
   1   7   5        0.01       -0.71      1.95 o 
   2   7   5       12.50       11.54      1.98 o 
  -4   8   5       52.96       48.03      3.77 o 
  -3   8   5       42.20       34.84      3.42 o 
  -2   8   5       61.62       52.93      3.32 o 
  -1   8   5     1526.38     1562.49     24.24 o 
   0   8   5        0.00        0.40      1.65 o 
  -2   9   5      201.08      201.78      7.49 o 
   0 -11   6        0.35       -2.00      2.00 o 
   1 -11   6        9.29        6.15      3.21 o 
   2 -11   6       10.48        9.28      2.38 o 
   3 -11   6        0.00       -0.65      2.75 o 
  -1 -10   6       13.45       11.76      1.83 o 
   0 -10   6        6.20        4.91      2.41 o 
   1 -10   6       45.66       44.78      3.53 o 
   2 -10   6        3.51        2.76      1.81 o 
   3 -10   6      305.22      314.04      9.00 o 
   4 -10   6       24.44       29.44      3.18 o 
  -2  -9   6        0.64        0.78      2.06 o 
  -1  -9   6        3.02        2.04      0.90 o 
   0  -9   6       25.98       28.71      2.10 o 
   1  -9   6       19.66       27.55      2.97 o 
   2  -9   6       18.33       17.70      6.58 o 
   3  -9   6      213.98      178.39      6.21 o 
   4  -9   6      143.93      130.08      5.29 o 
   5  -9   6        5.20        7.69      2.07 o 
  -3  -8   6       11.62        7.64      6.18 o 
  -2  -8   6      610.50      655.91     14.83 o 
  -1  -8   6       25.66       23.82      2.94 o 
   0  -8   6       27.48       29.91      4.80 o 
   1  -8   6      115.80      129.22      6.14 o 
   2  -8   6        8.88        9.45      1.86 o 
   3  -8   6       36.36       33.32      3.71 o 
   4  -8   6        0.59        0.22      1.41 o 
   5  -8   6       18.53       16.84      2.37 o 
  -4  -7   6       29.48       32.55      3.26 o 
  -3  -7   6        1.94        1.74      1.81 o 
  -2  -7   6     1483.01     1606.01     27.77 o 
  -1  -7   6        0.19        1.23      1.04 o 
   0  -7   6       22.04       23.00      1.64 o 
   1  -7   6       12.85       12.72      1.28 o 
   2  -7   6       37.27       35.78      2.49 o 
   3  -7   6        0.72       -0.48      1.17 o 
   4  -7   6        2.58        2.51      2.01 o 
   5  -7   6       61.59       65.08      3.60 o 
   6  -7   6        4.30        1.25      5.18 o 
  -4  -6   6      234.37      230.88      7.41 o 
  -3  -6   6     1039.66     1036.86     20.96 o 
  -2  -6   6        7.26        7.65      1.59 o 
  -1  -6   6      277.66      284.29      5.57 o 
   0  -6   6      118.90      115.30      3.02 o 
   1  -6   6      954.22      961.13     20.44 o 
   2  -6   6        2.04        1.06      1.15 o 
   3  -6   6        3.00        3.72      1.29 o 
   4  -6   6      221.94      231.12      6.61 o 
   5  -6   6        2.35        2.41      1.43 o 
   6  -6   6        0.20        0.15      2.32 o 
  -5  -5   6        9.31       10.69      2.42 o 
  -4  -5   6       18.53       13.93      3.58 o 
  -3  -5   6      156.24       98.20      5.89 o 
  -2  -5   6        5.28        4.80      0.96 o 
  -1  -5   6        2.32        0.94      0.78 o 
   0  -5   6      556.70      512.19      8.25 o 
   1  -5   6        0.62        2.52      0.70 o 
   2  -5   6        0.72        2.10      0.82 o 
   3  -5   6        9.51       15.62      1.69 o 
   4  -5   6       41.99       40.80      4.45 o 
   5  -5   6      159.92      155.34      8.30 o 
   6  -5   6       11.70       12.55      3.53 o 
  -5  -4   6        4.42       -0.10      1.47 o 
  -4  -4   6        6.72        6.69      1.71 o 
  -3  -4   6       18.36       20.37      2.02 o 
  -2  -4   6      109.52      109.55      2.77 o 
  -1  -4   6      541.37      543.44      8.58 o 
   0  -4   6        2.78        0.34      0.64 o 
   1  -4   6      404.10      386.18      6.29 o 
   2  -4   6       76.14       92.75      3.24 o 
   3  -4   6        0.83        1.50      0.70 o 
   4  -4   6        1.53       -0.15      1.60 o 
   5  -4   6       56.50       65.57      3.38 o 
   6  -4   6        1.11        0.56      2.26 o 
  -6  -3   6        0.61        0.46      1.59 o 
  -5  -3   6       86.95       75.29      3.94 o 
  -4  -3   6        9.36        2.63      4.29 o 
  -3  -3   6       43.96       34.53      2.29 o 
  -2  -3   6      823.34      835.49     13.99 o 
  -1  -3   6      170.45      169.32      3.35 o 
   0  -3   6      460.92      446.23      6.97 o 
   1  -3   6      299.48      304.93      5.14 o 
   2  -3   6      129.63      157.24      3.34 o 
   3  -3   6       63.16       58.47      2.38 o 
   4  -3   6       12.63       12.97      1.79 o 
   5  -3   6       31.80       25.79      3.25 o 
   6  -3   6       34.43       40.09      4.92 o 
  -6  -2   6       10.29       14.64      3.14 o 
  -5  -2   6        4.08        2.37      1.39 o 
  -4  -2   6      121.99      133.97      4.64 o 
  -3  -2   6       51.28       62.78      1.93 o 
  -2  -2   6     2691.32     2765.06     38.00 o 
  -1  -2   6        4.58        4.40      0.59 o 
   0  -2   6     1609.98     1507.00     40.31 o 
   1  -2   6       95.63       89.06      2.86 o 
   2  -2   6     2591.18     2510.42     34.89 o 
   3  -2   6       10.26       14.50      1.24 o 
   4  -2   6       69.54       67.89      2.48 o 
   5  -2   6       83.44       76.77      3.56 o 
   6  -2   6        0.04        2.34      2.28 o 
  -6  -1   6        8.75       11.01      2.11 o 
  -5  -1   6        0.23       -0.20      1.18 o 
  -4  -1   6        2.93        3.36      1.22 o 
  -3  -1   6      113.73      111.92      3.18 o 
  -2  -1   6      100.68      109.87      2.54 o 
  -1  -1   6     1299.96     1370.79     19.35 o 
   0  -1   6     1342.80     1260.04     21.33 o 
   1  -1   6      615.42      574.35     20.69 o 
   2  -1   6      144.46      141.18      3.25 o 
   3  -1   6        5.00        4.05      0.91 o 
   4  -1   6       20.37       16.03      1.50 o 
   5  -1   6       10.72        9.37      1.83 o 
  -6   0   6       86.52       82.66      4.13 o 
  -5   0   6       12.05       16.14      3.76 o 
  -4   0   6       49.25       46.04      2.57 o 
  -3   0   6       81.32       72.28      2.13 o 
  -2   0   6       79.00       79.20      2.66 o 
  -1   0   6       81.01       89.41      2.93 o 
   0   0   6      144.45      129.73      2.84 o 
   1   0   6      369.27      390.81      6.63 o 
   2   0   6      221.42      206.61      4.71 o 
   3   0   6       33.72       39.82      2.76 o 
   4   0   6        0.86        0.91      0.95 o 
   5   0   6       36.85       42.19      3.16 o 
  -6   1   6        6.78        7.74      1.81 o 
  -5   1   6       95.25       99.53      4.06 o 
  -4   1   6      112.05      114.75      2.98 o 
  -3   1   6       45.60       36.63      1.64 o 
  -2   1   6       36.34       29.88      1.73 o 
  -1   1   6      743.49      809.60     12.16 o 
   0   1   6      720.66      733.35     11.23 o 
   1   1   6      180.88      176.18      3.86 o 
   2   1   6       19.17       15.97      1.39 o 
   3   1   6        0.15        0.53      0.62 o 
   4   1   6        0.20       -0.06      1.01 o 
   5   1   6       38.15       36.56      3.14 o 
  -6   2   6      121.72      116.57      4.78 o 
  -5   2   6       44.53       46.86      2.93 o 
  -4   2   6      115.86      110.30      4.74 o 
  -3   2   6        0.50        0.78      0.69 o 
  -2   2   6       92.77       96.91      3.01 o 
  -1   2   6       14.95       24.11      1.48 o 
   0   2   6      439.85      414.76      7.22 o 
   1   2   6       35.13       40.09      2.01 o 
   2   2   6        2.41        2.00      1.06 o 
   3   2   6      250.28      242.45      7.00 o 
   4   2   6      202.43      180.18      6.23 o 
  -6   3   6       68.94       64.01      5.73 o 
  -5   3   6      286.14      294.15     12.16 o 
  -4   3   6       27.17       18.81      1.65 o 
  -3   3   6       82.50       81.92      2.57 o 
  -2   3   6       29.66       32.96      1.72 o 
  -1   3   6       15.14       16.38      1.43 o 
   0   3   6      218.73      210.41      4.64 o 
   1   3   6        0.40       -0.62      1.00 o 
   2   3   6      388.48      403.36      7.68 o 
   3   3   6       27.62       29.17      3.11 o 
   4   3   6      151.12      139.60      5.67 o 
  -6   4   6        1.18        0.21      2.24 o 
  -5   4   6      683.83      706.08     14.93 o 
  -4   4   6       61.16       65.23      3.06 o 
  -2   4   6        1.16        0.73      0.90 o 
  -1   4   6       20.07       19.27      1.64 o 
   0   4   6       20.98       22.91      1.83 o 
   1   4   6        0.65        1.09      1.32 o 
   2   4   6       49.96       60.87      2.92 o 
   3   4   6       59.36       55.45      3.12 o 
  -6   5   6      162.60      170.24      9.71 o 
  -5   5   6       49.41       53.01      3.28 o 
  -4   5   6        2.00        1.39      1.09 o 
  -3   5   6       27.86       28.25      1.92 o 
  -2   5   6       12.92       16.43      1.63 o 
  -1   5   6        6.04        5.93      1.48 o 
   0   5   6      660.98      674.27     11.61 o 
   1   5   6       33.15       33.45      2.35 o 
   2   5   6        6.22        8.82      2.06 o 
   3   5   6        7.14        6.04      2.21 o 
  -5   6   6        0.63        0.35      1.30 o 
  -4   6   6       43.97       38.66      3.07 o 
  -3   6   6      112.25      116.81      3.68 o 
  -2   6   6       50.84       58.11      6.79 o 
  -1   6   6      159.72      158.70      4.54 o 
   0   6   6       42.33       41.74      2.62 o 
   1   6   6        3.88        3.63      1.77 o 
   2   6   6       33.96       37.57      2.76 o 
  -5   7   6        7.10        6.41      2.13 o 
  -4   7   6       40.46       35.36      3.50 o 
  -3   7   6        4.24        4.12      1.99 o 
  -2   7   6      137.53      129.93      5.52 o 
  -1   7   6      254.55      274.53      6.86 o 
   0   7   6        0.08       -1.34      1.34 o 
   1   7   6        1.61        0.11      1.52 o 
  -3   8   6       71.43       70.00      4.45 o 
  -2   8   6        1.99        0.14      1.44 o 
  -1   8   6       89.74      100.51      4.03 o 
   0 -11   7        3.49        3.91      2.11 o 
   1 -11   7       21.82       18.46      2.88 o 
   2 -11   7        8.88       10.11      2.48 o 
   3 -11   7        6.79        6.60      2.34 o 
  -1 -10   7        1.63       -0.36      1.31 o 
   0 -10   7       25.24       20.66      2.85 o 
   1 -10   7        2.82        3.05      1.70 o 
   2 -10   7       29.49       25.74      2.79 o 
   3 -10   7        0.90       -0.88      1.60 o 
   4 -10   7       53.74       47.00      4.90 o 
  -2  -9   7        8.21        7.02      5.92 o 
  -1  -9   7        3.76        0.89      2.23 o 
   0  -9   7      435.29      431.64      8.26 o 
   1  -9   7        6.19        4.64      1.80 o 
   2  -9   7        0.52        0.55      2.18 o 
   3  -9   7       27.24       19.79      4.00 o 
   4  -9   7        3.64        5.75      2.32 o 
   5  -9   7        3.52        3.00      2.39 o 
  -3  -8   7        1.03       -1.40      1.78 o 
  -2  -8   7      391.50      398.11     18.09 o 
  -1  -8   7        3.38        0.40      1.28 o 
   0  -8   7       60.70       62.19      2.63 o 
   1  -8   7       29.05       25.31      4.14 o 
   2  -8   7      168.98      173.57      5.58 o 
   3  -8   7       76.85       75.43      3.80 o 
   4  -8   7        3.56        4.69      1.65 o 
   5  -8   7       50.55       47.36      3.92 o 
  -4  -7   7       43.47       45.45      4.99 o 
  -3  -7   7       74.10       76.08      5.42 o 
  -2  -7   7      520.52      546.62      9.55 o 
  -1  -7   7       90.28       92.88      3.06 o 
   0  -7   7      160.69      162.76      3.96 o 
   1  -7   7      223.61      246.90      5.02 o 
   2  -7   7      110.02      114.53      4.21 o 
   3  -7   7      106.10      105.26      4.20 o 
   4  -7   7        0.02        0.02      1.28 o 
   5  -7   7       27.39       32.52      3.56 o 
  -4  -6   7        1.85        5.22      3.09 o 
  -3  -6   7      164.84      168.62      6.14 o 
  -2  -6   7       88.26       89.39      4.06 o 
  -1  -6   7      414.11      403.42      7.17 o 
   0  -6   7      112.37      127.37      3.25 o 
   1  -6   7      531.26      536.18      8.76 o 
   2  -6   7        0.42       -0.73      1.10 o 
   3  -6   7       11.17        8.71      1.58 o 
   4  -6   7       67.90       69.71      3.52 o 
   5  -6   7       24.65       22.84      4.07 o 
  -5  -5   7       12.00       10.50      2.30 o 
  -4  -5   7       52.57       45.01      3.22 o 
  -3  -5   7       61.08       61.66      5.79 o 
  -2  -5   7      212.07      211.91      4.45 o 
  -1  -5   7      559.94      544.94      8.85 o 
   0  -5   7       43.46       49.07      2.42 o 
   1  -5   7      134.34      144.44      3.18 o 
   2  -5   7       28.70       25.70      2.20 o 
   3  -5   7       14.59       14.47      1.71 o 
   4  -5   7       45.38       50.93      2.97 o 
   5  -5   7        0.02       -0.76      1.24 o 
   6  -5   7        0.04        2.20      2.47 o 
  -5  -4   7       12.62        7.33      1.95 o 
  -4  -4   7       17.82       16.85      4.54 o 
  -3  -4   7        0.11        0.58      1.09 o 
  -2  -4   7      110.04      109.85      2.80 o 
  -1  -4   7      444.14      448.84      7.33 o 
   0  -4   7       12.19        9.82      0.97 o 
   1  -4   7       45.43       53.01      1.75 o 
   2  -4   7       68.84       68.72      2.08 o 
   3  -4   7      218.94      206.31      4.30 o 
   4  -4   7      294.39      317.59      8.06 o 
   5  -4   7        5.43        5.11      1.54 o 
   6  -4   7        9.60       11.62      3.30 o 
  -5  -3   7        7.32        3.36      5.40 o 
  -4  -3   7        3.66        2.70      1.28 o 
  -3  -3   7       33.41       35.19      2.30 o 
  -2  -3   7      167.27      165.42      4.60 o 
  -1  -3   7        1.36        0.27      0.54 o 
   0  -3   7       40.20       37.94      3.24 o 
   1  -3   7        7.73        8.96      0.80 o 
   2  -3   7     2055.43     1964.84     27.74 o 
   3  -3   7       52.35       53.24      2.10 o 
   4  -3   7       27.13       27.42      1.74 o 
   5  -3   7       33.28       32.07      2.68 o 
  -6  -2   7       54.56       54.82      3.84 o 
  -5  -2   7      430.81      364.38     12.78 o 
  -4  -2   7       36.02       36.86      2.54 o 
  -3  -2   7        0.28       -0.76      0.76 o 
  -2  -2   7      535.66      560.22      9.22 o 
  -1  -2   7      820.30      869.89     15.38 o 
   0  -2   7      439.04      458.04      8.91 o 
   1  -2   7        9.03        8.20      0.80 o 
   2  -2   7     3876.13     3575.77    140.67 o 
   3  -2   7      243.79      252.77      5.14 o 
   4  -2   7        0.56        0.31      0.68 o 
   5  -2   7       14.16       12.82      2.18 o 
  -6  -1   7        0.01        0.76      1.46 o 
  -5  -1   7        0.27        0.85      1.20 o 
  -4  -1   7       14.77       11.47      1.63 o 
  -3  -1   7        2.81        3.97      0.82 o 
  -2  -1   7       61.67       65.86      1.94 o 
  -1  -1   7      169.37      186.00      4.58 o 
   0  -1   7        0.01        1.28      0.88 o 
   1  -1   7     1186.45     1117.57     18.30 o 
   2  -1   7        1.53        3.22      1.29 o 
   3  -1   7      152.38      142.51      3.61 o 
   4  -1   7        0.39        0.67      0.99 o 
   5  -1   7        0.34       -0.23      1.35 o 
  -6   0   7        4.02        7.90      1.78 o 
  -5   0   7        3.44        2.98      1.33 o 
  -4   0   7      177.33      177.71      7.80 o 
  -3   0   7        4.15        1.81      0.73 o 
  -2   0   7        7.85        7.97      0.87 o 
  -1   0   7        9.63       13.30      1.07 o 
   0   0   7       89.61       90.00      2.39 o 
   1   0   7       36.15       28.32      2.08 o 
   2   0   7       18.17       18.83      1.42 o 
   3   0   7        8.10        5.23      1.11 o 
   4   0   7       65.09       68.61      2.73 o 
   5   0   7       19.76       19.98      2.47 o 
  -6   1   7        6.88       10.63      1.97 o 
  -5   1   7       97.42       65.50      4.86 o 
  -4   1   7       53.10       54.40      2.21 o 
  -3   1   7      107.40      111.60      4.10 o 
  -2   1   7       63.83       60.63      2.88 o 
  -1   1   7      604.09      669.39     10.49 o 
   0   1   7       14.57        9.05      1.35 o 
   1   1   7       60.80       51.31      2.10 o 
   2   1   7       34.46       39.21      2.04 o 
   3   1   7      334.23      345.19      6.89 o 
   4   1   7        2.97        1.23      1.16 o 
   5   1   7       17.99       18.97      2.56 o 
  -6   2   7       26.87       29.26      3.21 o 
  -5   2   7        0.42        0.87      1.20 o 
  -4   2   7     2004.00     1982.33     28.41 o 
  -3   2   7        0.11       -0.62      0.69 o 
  -2   2   7       71.16       80.56      2.52 o 
  -1   2   7        4.13        6.60      1.15 o 
   0   2   7       71.02       66.60      2.43 o 
   1   2   7      456.52      448.20     10.07 o 
   2   2   7       63.52       64.27      3.84 o 
   3   2   7       54.75       53.19      2.62 o 
   4   2   7       21.26       15.95      2.42 o 
  -6   3   7      110.45      107.64      7.30 o 
  -5   3   7      243.71      185.77      6.32 o 
  -4   3   7       67.69       63.86      2.53 o 
  -3   3   7      168.65      169.14      4.07 o 
  -2   3   7       14.69       13.02      1.37 o 
  -1   3   7        3.43        3.15      1.08 o 
   0   3   7      197.45      203.09      4.74 o 
   1   3   7       61.88       71.30      4.72 o 
   2   3   7      281.87      291.22     10.32 o 
   3   3   7       47.61       40.79      2.50 o 
   4   3   7        3.01        0.63      1.78 o 
  -6   4   7      143.20      162.92      9.13 o 
  -5   4   7      424.74      424.50     10.35 o 
  -3   4   7       68.84       75.45      2.79 o 
  -2   4   7       54.68       61.44      2.62 o 
  -1   4   7        0.38        2.28      1.14 o 
   0   4   7       17.88       20.00      2.84 o 
   1   4   7       16.58       18.05      1.92 o 
   2   4   7        4.11        2.76      1.43 o 
   3   4   7        0.67       -0.71      1.34 o 
  -5   5   7      214.78      244.80      7.26 o 
  -4   5   7        0.58        1.39      1.09 o 
  -3   5   7      178.12      143.39      6.76 o 
  -2   5   7       56.63       57.84      2.71 o 
  -1   5   7       83.09       80.68      3.24 o 
   0   5   7      659.48      657.17     11.56 o 
   1   5   7       22.23       25.23      2.24 o 
   2   5   7       52.22       52.59      3.02 o 
  -5   6   7        6.93        3.88      3.59 o 
  -4   6   7      102.52       96.10      4.65 o 
  -3   6   7       19.70       15.66      1.99 o 
  -2   6   7       27.66       25.26      2.13 o 
  -1   6   7      398.07      424.63      8.54 o 
   0   6   7      140.13      142.39      4.50 o 
   1   6   7        0.32       -1.29      2.52 o 
  -4   7   7      167.22      160.43      6.28 o 
  -3   7   7        8.34        6.42      1.62 o 
  -2   7   7       42.20       46.13      3.27 o 
  -1   7   7        2.25        1.47      1.51 o 
   0   7   7      209.30      216.51      5.93 o 
   0 -11   8        4.12        2.41      2.28 o 
   1 -11   8       24.48       27.52      3.17 o 
   2 -11   8       52.55       30.54      4.54 o 
  -1 -10   8       12.56       12.99      1.93 o 
   0 -10   8      160.97      165.86      6.10 o 
   1 -10   8        3.92        2.64      1.86 o 
   2 -10   8        3.02        3.09      1.91 o 
   3 -10   8        0.73       -0.84      1.77 o 
   4 -10   8      190.29      198.34     11.64 o 
  -2  -9   8        6.82        3.39      2.10 o 
  -1  -9   8       61.16       61.33      3.72 o 
   0  -9   8      224.11      221.64     10.98 o 
   1  -9   8        1.07        0.27      1.64 o 
   2  -9   8        6.51        5.59      1.91 o 
   3  -9   8       10.72        6.44      2.03 o 
   4  -9   8        0.02        1.06      1.78 o 
  -3  -8   8       62.40       57.55      3.93 o 
  -2  -8   8        0.22       -1.02      1.82 o 
  -1  -8   8       33.84       32.84      2.77 o 
   0  -8   8        9.65       12.02      1.53 o 
   1  -8   8      162.67      152.89      5.29 o 
   2  -8   8      353.47      359.16      8.96 o 
   3  -8   8        0.00       -0.45      1.37 o 
   4  -8   8       97.21      106.94      4.63 o 
   5  -8   8       68.88       63.96      8.22 o 
  -4  -7   8       33.78       38.63      3.35 o 
  -3  -7   8        5.67        0.21      1.68 o 
  -2  -7   8       36.99       35.62      3.30 o 
  -1  -7   8       65.04       64.45      2.61 o 
   0  -7   8       35.16       31.02      1.87 o 
   1  -7   8       13.70       14.91      1.43 o 
   2  -7   8       70.65       77.72      6.58 o 
   3  -7   8       19.56       20.38      2.24 o 
   4  -7   8        4.08        5.10      1.64 o 
   5  -7   8      179.78      168.29      7.12 o 
  -4  -6   8      211.65      185.87      6.47 o 
  -3  -6   8        3.29        2.64      1.56 o 
  -2  -6   8       69.76       68.09      3.55 o 
  -1  -6   8      134.37      129.83      3.42 o 
   0  -6   8       83.83       78.21      2.54 o 
   1  -6   8      256.94      270.87      5.22 o 
   2  -6   8       21.13       30.24      2.18 o 
   3  -6   8       16.63       17.58      2.80 o 
   4  -6   8        0.73        0.37      1.29 o 
   5  -6   8       56.11       62.80      4.06 o 
  -5  -5   8        0.29        0.38      2.61 o 
  -4  -5   8      325.84      285.06      9.47 o 
  -3  -5   8       63.00       62.01      3.24 o 
  -2  -5   8      225.78      225.85      4.79 o 
  -1  -5   8       25.07       25.97      1.52 o 
   0  -5   8       13.42       16.30      1.94 o 
   1  -5   8      396.42      369.48      6.37 o 
   2  -5   8        5.64        6.23      1.56 o 
   3  -5   8       44.08       44.35      2.62 o 
   4  -5   8      485.14      477.75     14.16 o 
   5  -5   8        5.57        6.20      2.19 o 
  -5  -4   8       10.61        9.30      2.03 o 
  -4  -4   8      142.48      108.76      4.44 o 
  -3  -4   8       13.84       16.16      1.84 o 
  -2  -4   8       54.29       47.47      1.91 o 
  -1  -4   8        7.38        4.12      1.22 o 
   0  -4   8      304.00      300.65      6.59 o 
   1  -4   8      907.27      898.87     13.42 o 
   2  -4   8      123.15      124.01      3.01 o 
   3  -4   8      222.88      224.30      4.71 o 
   4  -4   8        1.57        1.39      1.35 o 
   5  -4   8       13.19        7.02      6.49 o 
  -5  -3   8      202.01      151.15      5.65 o 
  -4  -3   8       47.53       44.60      2.88 o 
  -3  -3   8        0.06       -0.87      0.87 o 
  -2  -3   8       24.27       25.09      1.54 o 
  -1  -3   8       44.30       55.67      2.97 o 
   0  -3   8       42.64       37.38      2.51 o 
   1  -3   8       83.71       81.61      2.78 o 
   2  -3   8      481.85      458.41      7.73 o 
   3  -3   8       80.39       80.01      3.65 o 
   4  -3   8        0.52       -0.38      0.93 o 
   5  -3   8        3.92        3.83      1.56 o 
  -5  -2   8       28.20       24.63      2.47 o 
  -4  -2   8      238.61      240.79      6.79 o 
  -3  -2   8      548.86      539.30      8.84 o 
  -2  -2   8      166.23      168.76      3.53 o 
  -1  -2   8       41.88       43.66      2.21 o 
   0  -2   8        7.40       16.33      1.50 o 
   1  -2   8       35.14       39.66      1.52 o 
   2  -2   8      833.16      780.66     12.14 o 
   3  -2   8       14.38       15.23      1.41 o 
   4  -2   8       28.78       33.89      2.16 o 
   5  -2   8       14.95       14.04      2.19 o 
  -6  -1   8       30.78       24.49      8.70 o 
  -5  -1   8        0.82       -0.42      1.23 o 
  -4  -1   8       39.76       35.76      2.54 o 
  -3  -1   8      493.28      497.42      8.29 o 
  -2  -1   8      132.34      148.35      3.26 o 
  -1  -1   8       28.52       27.14      3.78 o 
   0  -1   8      488.68      519.47     10.28 o 
   1  -1   8       49.28       46.81      1.80 o 
   2  -1   8       51.19       42.86      1.96 o 
   3  -1   8        8.75        5.48      1.12 o 
   4  -1   8      154.40      128.36     14.95 o 
   5  -1   8      172.91      154.84      5.70 o 
  -6   0   8       23.14       19.96      2.38 o 
  -5   0   8       63.88       63.66      4.70 o 
  -4   0   8        0.49        0.44      1.20 o 
  -3   0   8      233.73      237.76      4.81 o 
  -2   0   8       15.43       18.46      1.26 o 
  -1   0   8       86.51       97.85      2.58 o 
   0   0   8       80.18       69.55      2.20 o 
   1   0   8       54.28       53.75      2.99 o 
   2   0   8      101.00      110.03      3.61 o 
   3   0   8        3.88        2.86      1.14 o 
   4   0   8       22.50       23.99      2.39 o 
  -6   1   8        1.06        1.47      1.37 o 
  -5   1   8       51.70       53.56      3.19 o 
  -4   1   8     5220.99     5333.51     92.29 o 
  -3   1   8        4.01        4.16      0.97 o 
  -2   1   8        2.66        3.74      0.97 o 
  -1   1   8       92.32       83.95      3.15 o 
   0   1   8      181.78      193.38      4.27 o 
   1   1   8      110.06      127.82      3.46 o 
   2   1   8        1.21        0.10      1.00 o 
   3   1   8       63.52       70.96      2.89 o 
   4   1   8       31.24       38.27      2.57 o 
  -5   2   8      194.23      218.29      6.58 o 
  -4   2   8        0.63       -0.26      1.01 o 
  -3   2   8        1.74       -0.37      0.69 o 
  -2   2   8       81.43       85.52      2.76 o 
  -1   2   8      132.55      157.19      3.92 o 
   0   2   8       11.56       13.49      1.52 o 
   1   2   8      379.84      364.60      7.10 o 
   2   2   8        8.19        5.90      1.43 o 
   3   2   8       19.82       17.20      1.81 o 
   4   2   8        4.13       -0.31      1.26 o 
  -5   3   8      199.46      182.47     17.48 o 
  -4   3   8        8.19        5.42      1.27 o 
  -3   3   8      130.13      136.12      3.77 o 
  -2   3   8      242.69      252.13      5.48 o 
  -1   3   8      253.00      278.12      6.52 o 
   0   3   8        2.92        2.03      1.23 o 
   1   3   8      353.84      351.40      8.69 o 
   2   3   8        0.41       -1.24      1.31 o 
   3   3   8        5.00        4.16      1.52 o 
  -5   4   8      270.94      182.98      9.19 o 
  -4   4   8       22.34       23.28      2.37 o 
  -3   4   8        8.93       11.15      2.15 o 
  -2   4   8        1.97        0.98      1.17 o 
  -1   4   8       32.30       34.30      2.30 o 
   0   4   8      107.13      118.14      3.90 o 
   1   4   8       34.14       38.15      2.55 o 
   2   4   8       56.60       56.41      4.19 o 
  -5   5   8       39.86       28.96      4.13 o 
  -4   5   8       11.24       11.65      1.57 o 
  -3   5   8      286.18      260.64      7.02 o 
  -2   5   8       21.61       23.97      2.08 o 
  -1   5   8       13.51       14.33      1.92 o 
   0   5   8       62.76       65.48      3.21 o 
   1   5   8       65.42       70.59      4.47 o 
   2   5   8        0.06       -1.40      1.40 o 
  -4   6   8      298.82      286.63      8.38 o 
  -3   6   8        0.04        0.59      1.29 o 
  -2   6   8       24.25       24.59      3.65 o 
  -1   6   8        9.45        6.38      3.46 o 
   0   6   8     1186.54     1228.37     19.87 o 
   1   6   8        1.39       -0.51      1.56 o 
  -3   7   8       44.46       50.44      4.00 o 
  -2   7   8       96.90       94.49      4.18 o 
  -1   7   8        0.60       -1.04      1.54 o 
   1 -11   9       15.94       10.31      3.05 o 
  -1 -10   9        2.19        1.86      3.29 o 
   0 -10   9        3.16        3.20      2.18 o 
   1 -10   9       37.00       44.65      4.46 o 
   2 -10   9        2.06        1.39      2.01 o 
   3 -10   9        3.90        4.13      2.59 o 
  -2  -9   9        2.53        0.39      2.07 o 
   0  -9   9        1.28       -1.22      1.81 o 
   1  -9   9       56.57       59.88      4.54 o 
   2  -9   9        0.61        0.66      1.95 o 
   3  -9   9        2.04        0.10      2.12 o 
   4  -9   9        1.35        0.79      2.26 o 
  -3  -8   9       16.76       14.52      3.26 o 
  -2  -8   9       19.58       16.35      3.07 o 
  -1  -8   9      668.72      677.75     27.67 o 
   0  -8   9      127.22      125.09      4.26 o 
   1  -8   9        0.45       -0.79      1.64 o 
   2  -8   9       38.00       47.10      4.34 o 
   3  -8   9        3.32        1.31      2.18 o 
   4  -8   9        7.56        5.37      2.68 o 
  -3  -7   9       52.74       57.76      4.79 o 
  -2  -7   9      714.81      761.22     21.79 o 
  -1  -7   9       50.39       49.85      3.86 o 
   0  -7   9       26.11       36.61      2.37 o 
   1  -7   9        5.13        3.67      2.88 o 
   2  -7   9        0.63        0.21      1.78 o 
   3  -7   9       23.89       26.56      3.42 o 
   4  -7   9        9.79       11.66      2.90 o 
   5  -7   9       42.60       41.43      4.63 o 
  -4  -6   9       69.81       63.49      5.23 o 
  -3  -6   9       35.30       36.64      4.05 o 
  -2  -6   9      112.12      106.18      4.61 o 
  -1  -6   9       34.09       30.60      3.28 o 
   0  -6   9       21.76       21.72      2.76 o 
   1  -6   9       23.95       17.71      1.75 o 
   2  -6   9        9.27       13.36      2.61 o 
   3  -6   9        7.25        4.27      2.10 o 
   4  -6   9        0.01       -1.74      1.74 o 
   5  -6   9       18.55       23.69      3.53 o 
  -4  -5   9        1.70        3.46      2.28 o 
  -3  -5   9        2.01        0.15      1.87 o 
  -2  -5   9        1.02       -0.73      1.01 o 
  -1  -5   9        0.29       -0.27      1.37 o 
   0  -5   9      176.01      167.90      4.60 o 
   1  -5   9      353.52      349.83      7.60 o 
   2  -5   9      161.65      151.74      4.32 o 
   3  -5   9       86.58       88.53      5.37 o 
   4  -5   9        0.82       -1.18      1.76 o 
   5  -5   9        0.45       -1.85      1.85 o 
  -5  -4   9        1.12        0.15      2.01 o 
  -4  -4   9       19.86       14.01      2.93 o 
  -3  -4   9       54.30       54.26      4.34 o 
  -2  -4   9       72.87       68.30      3.94 o 
  -1  -4   9      171.54      182.66      4.89 o 
   0  -4   9        2.02        5.72      2.51 o 
   1  -4   9       12.58       11.83      2.67 o 
   2  -4   9      108.88      104.34      3.57 o 
   3  -4   9        9.46       10.00      1.53 o 
   4  -4   9        2.17        5.25      2.32 o 
   5  -4   9        9.37        8.63      2.72 o 
  -5  -3   9        4.00        0.31      1.87 o 
  -4  -3   9        0.96       -1.08      1.58 o 
  -3  -3   9       31.66       30.60      3.40 o 
  -2  -3   9      183.25      175.07      4.82 o 
  -1  -3   9     1059.48     1046.76     18.64 o 
   0  -3   9       11.84       14.74      5.24 o 
   1  -3   9       43.97       41.46      2.29 o 
   2  -3   9       28.35       25.57      1.97 o 
   3  -3   9      196.46      186.07      6.93 o 
   4  -3   9       54.14       54.43      4.72 o 
   5  -3   9       15.48        1.41      1.56 o 
  -5  -2   9        0.99        1.66      1.93 o 
  -4  -2   9       44.46       44.57      4.23 o 
  -3  -2   9      646.05      661.17     12.68 o 
  -2  -2   9      101.76       94.58      3.35 o 
  -1  -2   9       65.03       66.41      3.76 o 
   0  -2   9      637.17      627.85     12.16 o 
   1  -2   9       10.17       10.29      2.42 o 
   2  -2   9      137.71      135.27      4.30 o 
   3  -2   9       75.07       68.32      3.27 o 
   4  -2   9       48.60       43.91      2.87 o 
   5  -2   9        0.91        0.39      2.14 o 
  -5  -1   9       63.31       65.59      5.04 o 
  -3  -1   9       77.94       73.81      4.70 o 
  -2  -1   9       14.04       11.02      1.50 o 
  -1  -1   9       53.01       43.37      4.74 o 
   0  -1   9       34.70       40.27      2.34 o 
   1  -1   9        3.11        3.32      1.22 o 
   2  -1   9       92.07       82.27      3.44 o 
   3  -1   9        1.56        0.69      1.28 o 
   4  -1   9       19.31       21.62      2.10 o 
  -5   0   9        0.02        0.04      1.83 o 
  -4   0   9        2.31        2.88      1.93 o 
  -3   0   9      138.11      128.90      9.74 o 
  -2   0   9       87.90       77.67      3.18 o 
  -1   0   9       24.43       29.09      2.08 o 
   0   0   9      372.11      384.64      8.56 o 
   1   0   9      166.57      180.17      5.24 o 
   2   0   9       14.73       13.98      1.88 o 
   3   0   9       11.46       14.16      1.60 o 
   4   0   9        3.19        2.68      1.27 o 
  -4   1   9       47.78       56.68      4.40 o 
  -3   1   9       78.64       86.00      5.10 o 
  -2   1   9      178.75      166.61      6.97 o 
  -1   1   9       48.48       50.65      2.71 o 
   0   1   9      162.04      164.96      6.07 o 
   1   1   9       28.85       39.55      4.61 o 
   2   1   9        3.11        3.20      1.25 o 
   3   1   9       13.55       11.54      1.76 o 
   4   1   9       14.69       14.58      1.82 o 
  -5   2   9        1.90        2.78      2.14 o 
  -4   2   9       76.95       76.19      3.51 o 
  -3   2   9        0.13       -0.52      1.13 o 
  -2   2   9      164.82      174.50      5.21 o 
  -1   2   9      107.79      116.81      6.41 o 
   0   2   9      105.23      109.61      5.87 o 
   1   2   9      736.62      749.79     15.06 o 
   2   2   9        0.55        0.37      1.21 o 
   3   2   9        7.35        5.51      1.92 o 
  -5   3   9       20.51       23.51      3.57 o 
  -4   3   9       78.65       85.36      9.66 o 
  -3   3   9        6.53        6.52      1.67 o 
  -2   3   9        3.17        4.16      1.92 o 
  -1   3   9       23.40       25.58      2.33 o 
   0   3   9      279.60      279.89      7.42 o 
   1   3   9      311.68      302.36      8.31 o 
   2   3   9       24.87       21.48      2.13 o 
   3   3   9       31.46       31.17      2.46 o 
  -5   4   9       19.67        9.88      2.51 o 
  -4   4   9        9.84       10.61      1.90 o 
  -3   4   9        9.18        8.80      1.73 o 
  -2   4   9        0.37        0.22      1.33 o 
  -1   4   9       10.44       11.10      3.63 o 
   0   4   9       74.19       80.57      3.40 o 
   1   4   9       57.68       60.45      3.12 o 
   2   4   9        0.09        0.79      1.49 o 
  -4   5   9        0.24        0.35      1.47 o 
  -3   5   9        9.13        7.93      2.15 o 
  -2   5   9       29.58       32.73      2.80 o 
  -1   5   9       28.09       29.50      2.41 o 
   0   5   9      260.72      278.93      6.71 o 
   1   5   9      216.79      237.67      6.35 o 
  -3   6   9        5.40        4.37      2.60 o 
  -2   6   9       29.36       27.68      3.42 o 
  -1   6   9       34.41       33.61      2.72 o 
   0 -10  10       15.13       12.32      3.01 o 
   1 -10  10       16.29       13.92      3.07 o 
   2 -10  10        2.03        1.58      2.22 o 
   3 -10  10        0.02       -0.83      1.89 o 
  -2  -9  10        0.00        2.88      2.26 o 
  -1  -9  10      428.90      471.03     14.81 o 
   0  -9  10       75.23       71.96      4.96 o 
   1  -9  10        6.09        6.04      2.47 o 
   2  -9  10       28.15       29.34      3.80 o 
   3  -9  10        0.59       -0.85      2.10 o 
   4  -9  10        2.57        0.04      2.45 o 
  -3  -8  10       11.46       11.35      3.07 o 
  -2  -8  10      145.50      146.46      7.39 o 
  -1  -8  10      837.09      865.25     16.66 o 
   0  -8  10       12.43        7.43      2.07 o 
   1  -8  10      109.67      109.59      6.12 o 
   2  -8  10        1.47        0.89      1.99 o 
   3  -8  10       26.60       29.50      3.94 o 
   4  -8  10        9.06       11.70      3.28 o 
  -3  -7  10       46.28       48.55      4.69 o 
  -2  -7  10      362.04      377.60     12.97 o 
  -1  -7  10       11.83       11.89      2.03 o 
   0  -7  10        5.23        4.51      1.35 o 
   1  -7  10      127.01      147.04      6.93 o 
   2  -7  10      534.03      547.16     16.85 o 
   3  -7  10        4.13        3.03      2.18 o 
   4  -7  10        0.11        1.91      2.16 o 
  -4  -6  10        0.82        2.70      2.30 o 
  -3  -6  10       11.79       10.60      2.78 o 
  -2  -6  10       38.00       37.07      2.52 o 
  -1  -6  10       20.87       18.01      1.89 o 
   0  -6  10        0.28       -0.96      0.96 o 
   1  -6  10        1.34        1.04      1.05 o 
   2  -6  10        0.12       -1.54      1.62 o 
   3  -6  10        4.89        8.03      2.59 o 
   4  -6  10        2.40       -0.56      1.85 o 
  -4  -5  10       16.02       16.31      3.28 o 
  -3  -5  10        2.74        4.07      2.16 o 
  -2  -5  10      542.48      555.02     11.37 o 
  -1  -5  10       59.25       49.27      2.66 o 
   0  -5  10       47.11       46.37      2.50 o 
   1  -5  10        0.50        1.71      1.13 o 
   2  -5  10        6.49        6.75      1.36 o 
   3  -5  10      110.04      105.61      5.98 o 
   4  -5  10       23.29       21.35      3.40 o 
  -5  -4  10       54.32       63.35      5.37 o 
  -4  -4  10        3.02        0.87      2.03 o 
  -3  -4  10       48.60       40.67      4.11 o 
  -2  -4  10      120.58      120.69      6.03 o 
  -1  -4  10      348.46      367.88      8.17 o 
   0  -4  10      117.93      124.38      6.09 o 
   1  -4  10       60.73       65.29      3.43 o 
   2  -4  10        1.47        0.64      1.11 o 
   3  -4  10      181.05      164.97      5.03 o 
   4  -4  10        6.31       11.64      2.84 o 
  -5  -3  10        3.93        1.66      2.05 o 
  -4  -3  10      189.34      181.88      8.49 o 
  -3  -3  10      208.14      215.02      8.74 o 
  -2  -3  10       40.03       49.45      2.64 o 
  -1  -3  10      712.61      695.59     21.03 o 
   0  -3  10       35.28       40.28      2.37 o 
   1  -3  10       16.48       11.79      1.57 o 
   2  -3  10        2.79        3.30      1.36 o 
   3  -3  10     1123.23     1087.87     20.09 o 
   4  -3  10        9.97        6.95      2.66 o 
  -5  -2  10       13.38       19.48      3.32 o 
  -4  -2  10       75.44       76.04      5.44 o 
  -3  -2  10     1133.99     1163.75     37.18 o 
  -2  -2  10        6.44        9.99      1.54 o 
  -1  -2  10       21.23       18.35      1.85 o 
   0  -2  10       33.91       28.78      2.14 o 
   1  -2  10       24.29       22.55      1.99 o 
   2  -2  10      254.54      235.42      6.28 o 
   3  -2  10        0.09        1.80      1.40 o 
   4  -2  10       14.80       18.12      4.78 o 
  -5  -1  10       19.83       16.06      3.22 o 
  -4  -1  10       82.55       88.06      5.60 o 
  -3  -1  10      342.20      349.68      8.05 o 
  -2  -1  10        3.55        0.69      1.14 o 
  -1  -1  10        0.21        1.47      1.09 o 
   0  -1  10       48.51       41.08      2.53 o 
   1  -1  10      122.00      115.04      4.10 o 
   2  -1  10      707.60      697.94     13.98 o 
   3  -1  10        1.65        0.28      1.37 o 
   4  -1  10        3.96        5.41      1.95 o 
  -4   0  10      102.61      117.93      6.47 o 
  -3   0  10      344.51      339.32      8.01 o 
  -2   0  10      112.94      116.30      4.14 o 
  -1   0  10       64.50       60.00      3.02 o 
   0   0  10       47.96       46.41      2.76 o 
   1   0  10       33.83       37.02      4.10 o 
   2   0  10      573.98      560.85     12.01 o 
   3   0  10        0.94        0.80      1.42 o 
   4   0  10       45.58       43.33      3.39 o 
  -5   1  10       11.81       13.88      3.13 o 
  -4   1  10       27.85       32.55      3.86 o 
  -3   1  10      195.33      192.59      5.61 o 
  -2   1  10        0.22        0.28      1.20 o 
  -1   1  10        3.96        5.50      1.45 o 
   0   1  10       45.42       44.21      2.78 o 
   1   1  10       22.81       23.13      2.39 o 
   2   1  10        0.16       -1.08      1.39 o 
   3   1  10       13.34       11.78      2.09 o 
  -5   2  10       33.78       41.25      4.42 o 
  -4   2  10      499.21      530.79     16.66 o 
  -3   2  10       21.83       22.59      2.28 o 
  -2   2  10      286.89      249.50      6.74 o 
  -1   2  10        4.05        2.66      1.85 o 
   0   2  10        2.36        2.02      1.46 o 
   1   2  10      298.26      314.60      8.27 o 
   2   2  10        1.61        1.12      1.59 o 
   3   2  10      191.86      192.84      8.76 o 
  -5   3  10       92.09       93.51      6.08 o 
  -4   3  10        0.41       -0.60      1.15 o 
  -3   3  10       73.17       81.67      9.26 o 
  -2   3  10       80.13       78.40      3.75 o 
  -1   3  10        0.73        1.39      1.44 o 
   0   3  10       51.36       49.61      4.63 o 
   1   3  10      176.58      173.66      5.96 o 
   2   3  10        3.71        4.88      1.87 o 
  -4   4  10       18.82       24.96      2.57 o 
  -3   4  10       39.66       45.30      7.49 o 
  -2   4  10       93.03       89.90      5.43 o 
  -1   4  10       97.22       95.05      7.58 o 
   0   4  10        2.50        0.03      1.70 o 
   1   4  10        5.17        4.40      2.99 o 
  -3   5  10       13.21       17.08      3.96 o 
  -2   5  10       15.17       14.14      2.28 o 
  -1   5  10       70.86       74.55      6.16 o 
   0   5  10       47.88       50.41      3.69 o 
   0 -10  11       36.35       33.51      4.03 o 
   1 -10  11        2.51        5.69      2.53 o 
   2 -10  11        1.53        1.93      2.28 o 
   0  -9  11        5.74        5.83      2.49 o 
   1  -9  11       29.93       32.28      4.00 o 
   2  -9  11       14.17       14.52      3.15 o 
   3  -9  11       87.57       84.70      6.16 o 
  -2  -8  11        0.02        0.56      2.05 o 
  -1  -8  11       27.24       23.27      2.36 o 
   0  -8  11       23.02       26.44      2.34 o 
   1  -8  11        7.20        7.78      2.51 o 
   2  -8  11      274.83      285.21     11.06 o 
   3  -8  11       87.64       93.41      6.31 o 
  -3  -7  11       20.85       21.43      3.59 o 
  -2  -7  11        0.38       -0.33      2.01 o 
  -1  -7  11       57.40       66.84      3.35 o 
   0  -7  11        4.86        7.39      2.26 o 
   1  -7  11        7.82        7.32      2.55 o 
   2  -7  11        0.00       -1.39      1.99 o 
   3  -7  11       35.17       40.19      4.46 o 
   4  -7  11        3.85        3.55      2.49 o 
  -3  -6  11       41.86       46.97      4.75 o 
  -2  -6  11       91.63      100.90      4.02 o 
  -1  -6  11      184.62      191.49      7.86 o 
   0  -6  11       11.28       11.36      1.70 o 
   1  -6  11        0.01       -0.16      1.12 o 
   2  -6  11        0.18       -1.78      1.78 o 
   3  -6  11        2.48        0.48      2.16 o 
   4  -6  11        9.95        0.62      2.45 o 
  -4  -5  11       37.28       35.36      4.46 o 
  -3  -5  11       53.59       46.39      4.50 o 
  -2  -5  11      578.23      602.27     16.79 o 
  -1  -5  11        4.28        3.02      1.26 o 
   0  -5  11        9.71        9.35      1.60 o 
   1  -5  11      130.98      127.02      6.15 o 
   2  -5  11       15.81       13.66      1.77 o 
   3  -5  11       10.00        9.57      2.70 o 
   4  -5  11      129.35      112.31      6.70 o 
  -4  -4  11      113.32       80.13      5.77 o 
  -3  -4  11       31.88       39.17      4.15 o 
  -2  -4  11      474.05      491.64     10.52 o 
  -1  -4  11       83.60       83.07      3.47 o 
   0  -4  11       18.78       25.93      4.68 o 
   1  -4  11       20.89       22.99      2.05 o 
   2  -4  11        0.06        0.58      1.18 o 
   3  -4  11     1356.57     1317.77     27.45 o 
   4  -4  11        4.29        1.76      2.30 o 
  -4  -3  11      145.54      137.71      7.49 o 
  -3  -3  11       43.59       49.11      4.44 o 
  -2  -3  11        0.54        2.60      1.32 o 
  -1  -3  11      133.94      142.78      4.58 o 
   0  -3  11        1.49        1.65      1.57 o 
   1  -3  11        1.27        0.49      1.17 o 
   2  -3  11       61.33       71.16      3.87 o 
   3  -3  11       76.01       60.78      3.43 o 
   4  -3  11        0.42        1.29      2.32 o 
  -5  -2  11        2.29        8.38      2.84 o 
  -3  -2  11      298.20      295.55      7.32 o 
  -2  -2  11       12.65       13.61      1.82 o 
  -1  -2  11        0.57        2.38      1.25 o 
   0  -2  11        5.40        2.36      1.71 o 
   1  -2  11       47.33       43.28      2.74 o 
   2  -2  11       73.48       63.27      6.12 o 
   3  -2  11        9.02        7.23      2.18 o 
   4  -2  11        0.46       -1.26      2.68 o 
  -5  -1  11        9.46       10.25      3.05 o 
  -4  -1  11       17.06       15.85      3.17 o 
  -3  -1  11      576.19      578.66     12.02 o 
  -2  -1  11       22.32       20.87      2.09 o 
  -1  -1  11        7.48       17.03      4.76 o 
   0  -1  11       19.92       15.82      1.94 o 
   1  -1  11        7.28        5.90      3.48 o 
   2  -1  11      487.37      481.21     10.82 o 
   3  -1  11        8.04        5.90      1.82 o 
  -4   0  11        0.13        1.14      2.10 o 
  -3   0  11     1624.22     1700.94     29.90 o 
  -2   0  11        2.93       -0.44      1.22 o 
  -1   0  11        9.35       12.33      1.84 o 
   0   0  11      131.39      131.55      4.69 o 
   1   0  11       19.30       21.60      2.80 o 
   2   0  11      126.90      129.24      4.91 o 
   3   0  11        0.38        0.05      1.52 o 
  -4   1  11      192.46      189.14      8.67 o 
  -3   1  11      149.50      153.64      6.02 o 
  -2   1  11       17.11       12.65      4.31 o 
  -1   1  11        5.26        4.08      2.44 o 
   0   1  11        1.07        0.36      1.30 o 
   1   1  11        6.37       12.37      2.05 o 
   2   1  11        3.72        6.34      1.88 o 
  -4   2  11      212.24      214.83      6.37 o 
  -3   2  11        1.17        2.80      2.24 o 
  -2   2  11       94.63       83.78      5.56 o 
  -1   2  11       10.71        6.38      2.69 o 
   0   2  11      133.07      128.92      4.98 o 
   1   2  11       17.70       14.21      2.32 o 
   2   2  11        0.15        1.35      1.61 o 
  -4   3  11       43.74       47.25     12.14 o 
  -3   3  11        0.80       -1.31      1.47 o 
  -2   3  11       69.38       66.39      4.80 o 
  -1   3  11       66.80       63.01      5.15 o 
   0   3  11       66.13       74.33      4.07 o 
   1   3  11       19.20       20.97      2.69 o 
  -3   4  11        2.39        6.85      1.88 o 
  -2   4  11       94.51       97.73      4.55 o 
  -1   4  11        9.61        4.79      1.94 o 
   0   4  11       15.19       15.83      3.44 o 
  -1  -9  12       36.33       33.54     11.69 o 
   0  -9  12       19.15       16.25      3.20 o 
   1  -9  12       19.03       17.32      3.49 o 
   2  -9  12        0.20       -1.85      2.01 o 
  -2  -8  12        0.12        0.75      2.07 o 
  -1  -8  12        5.99        4.43      2.00 o 
   0  -8  12       23.43       25.01      2.46 o 
   1  -8  12       16.75        9.81      2.84 o 
   2  -8  12        1.22       -0.37      2.18 o 
   3  -8  12       26.86       25.98      4.00 o 
  -2  -7  12       59.78       53.16      4.88 o 
  -1  -7  12      201.42      217.81      6.36 o 
   0  -7  12        4.13        7.64      2.49 o 
   1  -7  12        5.69        3.71      2.28 o 
   2  -7  12       20.23       19.17      3.51 o 
   3  -7  12        3.00        2.14      2.43 o 
  -3  -6  12        5.64        7.05      2.64 o 
  -2  -6  12        3.19        3.60      2.10 o 
  -1  -6  12       31.17       31.62      5.87 o 
   0  -6  12       78.32       84.03      3.60 o 
   1  -6  12        8.05        4.61      1.49 o 
   2  -6  12       54.51       57.66      4.81 o 
   3  -6  12      109.07      111.29      6.76 o 
  -3  -5  12      198.15      203.67      9.36 o 
  -2  -5  12      509.82      542.14     16.34 o 
  -1  -5  12       27.22       24.11      2.28 o 
   0  -5  12        1.13       -0.91      1.15 o 
   1  -5  12       11.86       11.20      2.27 o 
   2  -5  12        0.52        0.88      1.29 o 
   3  -5  12        4.57        2.24      2.37 o 
  -4  -4  12       31.57       25.91      3.96 o 
  -2  -4  12      154.73      164.75      5.28 o 
  -1  -4  12        0.71       -0.33      1.15 o 
   0  -4  12      273.65      276.33      7.49 o 
   1  -4  12       18.36       17.41      4.14 o 
   2  -4  12        0.30        0.05      1.30 o 
   3  -4  12      112.96      104.86      6.64 o 
  -4  -3  12        0.01       -0.29      1.85 o 
  -3  -3  12        7.00        6.41      2.37 o 
  -2  -3  12       16.86       18.93      2.15 o 
  -1  -3  12       27.68       32.61      2.76 o 
   0  -3  12        0.17        1.44      1.29 o 
   1  -3  12      136.75      144.48      4.89 o 
   2  -3  12       76.81       81.15      3.74 o 
   3  -3  12      185.65      187.02      5.98 o 
  -4  -2  12       44.26       47.93      4.86 o 
  -3  -2  12       71.24       72.31      3.53 o 
  -2  -2  12       49.63       54.35      3.08 o 
  -1  -2  12       34.85       31.58      3.56 o 
   0  -2  12        9.29       13.12      1.83 o 
   1  -2  12        2.95        3.39      1.97 o 
   2  -2  12        5.34        2.63      1.61 o 
   3  -2  12        0.28       -0.33      1.57 o 
  -4  -1  12        0.02       -1.72      1.72 o 
  -3  -1  12       46.53       48.54      3.04 o 
  -2  -1  12       90.10       92.00      3.94 o 
  -1  -1  12       82.94       69.40      3.46 o 
   0  -1  12       24.95       25.81      4.77 o 
   1  -1  12       88.35       86.94      3.97 o 
   2  -1  12       86.41       87.44      9.96 o 
   3  -1  12       10.41        5.32      2.07 o 
  -4   0  12       12.67       16.52      3.26 o 
  -3   0  12      297.79      310.21      7.99 o 
  -2   0  12       46.98       43.63      2.98 o 
  -1   0  12      153.49      135.98      4.91 o 
   0   0  12        4.95        8.15      2.18 o 
   1   0  12      166.46      175.63      5.85 o 
   2   0  12      101.79      105.42      4.96 o 
  -4   1  12       51.93       69.32      5.46 o 
  -3   1  12       33.98       35.29      2.83 o 
  -2   1  12       17.95       19.87      2.72 o 
  -1   1  12       56.46       72.12      6.07 o 
   0   1  12      188.94      175.51      5.99 o 
   1   1  12        0.06        1.87      1.95 o 
   2   1  12       16.02       21.22      2.63 o 
  -3   2  12       13.43       17.08      2.26 o 
  -2   2  12       78.23       66.23      3.71 o 
  -1   2  12       10.75        9.40      3.26 o 
   0   2  12        3.34        2.77      1.71 o 
   1   2  12       13.65       13.13      3.84 o 
  -2   3  12       34.44       34.59      4.36 o 
  -1   3  12        0.93       -0.85      2.42 o 
   0   3  12       15.49       13.53      2.40 o 
  -1  -8  13     1398.26     1545.94     28.08 o 
   0  -8  13        0.30        0.31      2.22 o 
   1  -8  13        2.90        1.54      2.37 o 
   2  -8  13        9.82       10.69      3.13 o 
  -2  -7  13        0.16       -1.20      1.89 o 
  -1  -7  13      160.19      161.39      5.56 o 
   0  -7  13        5.40        3.47      1.63 o 
   1  -7  13        0.03        0.19      2.20 o 
   2  -7  13        0.65       -1.49      2.34 o 
  -2  -6  13        1.12       -0.48      2.05 o 
  -1  -6  13        9.40        9.59      1.89 o 
   0  -6  13       18.36       22.09      4.71 o 
   1  -6  13       37.40       34.39      4.17 o 
   2  -6  13        0.70        1.33      2.20 o 
   3  -6  13        2.42        1.10      2.43 o 
  -3  -5  13       15.84       16.50      3.55 o 
  -2  -5  13      248.90      263.59      9.08 o 
  -1  -5  13        9.78       13.02      2.02 o 
   0  -5  13      191.17      202.57      6.05 o 
   1  -5  13        5.09        4.99      1.54 o 
   2  -5  13        4.37        3.86      1.56 o 
   3  -5  13       32.61       23.13      3.90 o 
  -3  -4  13       40.19       47.91      4.73 o 
  -2  -4  13       43.05       48.10      3.16 o 
  -1  -4  13        0.03       -1.12      1.31 o 
   0  -4  13      415.46      432.04     10.04 o 
   1  -4  13       13.99       18.03      2.75 o 
   2  -4  13        1.27        3.25      1.53 o 
   3  -4  13       71.52       82.06      6.22 o 
  -3  -3  13       42.92       48.84      4.88 o 
  -2  -3  13       28.33       26.35      2.44 o 
  -1  -3  13       20.97       27.34      4.89 o 
   0  -3  13        5.29        5.28      1.62 o 
   1  -3  13       51.03       49.43      3.24 o 
   2  -3  13       46.20       49.94      3.27 o 
  -3  -2  13       11.31       11.64      2.90 o 
  -2  -2  13       17.31       12.72      2.01 o 
  -1  -2  13       48.99       53.49      3.20 o 
   0  -2  13        0.60       -1.37      1.54 o 
   1  -2  13       92.88       90.44      4.12 o 
   2  -2  13        3.77       -0.44      2.46 o 
  -3  -1  13       20.27       26.77      2.60 o 
  -2  -1  13        3.26        2.30      1.55 o 
  -1  -1  13      272.76      273.50      7.51 o 
   0  -1  13        4.38        3.55      1.65 o 
   1  -1  13        0.88        2.66      1.61 o 
   2  -1  13       14.91       13.39      2.28 o 
  -3   0  13        0.01        1.04      1.52 o 
  -2   0  13       17.70       20.03      3.67 o 
  -1   0  13       88.77       79.24      5.91 o 
   0   0  13       30.20       36.94      3.12 o 
   1   0  13      146.13      162.65      5.90 o 
  -3   1  13       38.35       46.05      6.10 o 
  -2   1  13       44.75       40.17      3.21 o 
  -1   1  13       30.75       28.79      3.43 o 
   0   1  13        1.61        2.69      1.78 o 
  -2   2  13      177.55      175.86      6.19 o 
  -1   2  13        4.57        4.43      1.91 o 
  -1  -7  14       44.30       43.74      4.71 o 
   0  -7  14       15.16       17.74      2.26 o 
   1  -7  14       10.31       16.33      3.32 o 
  -1  -6  14       12.50       12.88      2.14 o 
   0  -6  14        8.90       11.28      2.03 o 
   1  -6  14       50.32       52.71      5.69 o 
  -2  -5  14        0.01       -1.49      1.55 o 
  -1  -5  14       25.28       31.67      2.76 o 
   0  -5  14       48.20       53.00      3.33 o 
   1  -5  14        2.54        2.17      1.61 o 
   2  -5  14        3.54        0.73      2.64 o 
  -2  -4  14       22.29       20.71      2.47 o 
  -1  -4  14        0.05       -1.32      1.32 o 
   0  -4  14       19.42       20.38      2.48 o 
   1  -4  14       17.24       20.59      4.94 o 
   2  -4  14        1.77       -0.13      1.56 o 
  -2  -3  14        0.00       -0.71      1.85 o 
  -1  -3  14        2.55        3.54      1.99 o 
   0  -3  14       14.72       10.91      2.06 o 
   1  -3  14       10.73        9.62      2.08 o 
  -2  -2  14      115.13      125.28      4.95 o 
  -1  -2  14        4.89        8.15      2.09 o 
   0  -2  14        2.02        1.15      1.55 o 
   1  -2  14       40.84       31.37      2.91 o 
  -2  -1  14      451.67      480.25     13.05 o 
  -1  -1  14       27.84       21.97      2.57 o 
   0  -1  14        0.44        0.51      1.62 o 
  -2   0  14      108.34      108.56      4.82 o 
  -1   0  14       11.75        8.92      2.14 o 
                                                 
